# Supplementary material for: Defining Individual-Level Genetic Diversity and Similarity Profiles
Source: Sci Rep. 2020 Apr 2;10:5805. doi: 10.1038/s41598-020-62362-8 (PMC7118122; doi:10.1038/s41598-020-62362-8)
Supplement: Supplementary file 2 — Supplementary Information (II) Excel Tables. [file 41598_2020_62362_MOESM2_ESM.xls]

## Sheet: Table S1
Table S1. The SNP-alpha diversity on each chromosome of each individual in the 1000-Genomes Project
Chromosomes	ID	q=0	q=1	q=2	q=3	q=4
Chr1	HG00096	9080	3181.19	1566.21	963.827	697.585
Chr1	HG00097	9135	3191.95	1567.83	971.361	711.243
Chr1	HG00099	9129	3154.51	1521.79	918.795	660.181
Chr1	HG00100	9150	3211.86	1577.04	944.418	661.701
Chr1	HG00101	9127	3210.08	1584.68	971.203	695.54
Chr1	HG00102	9108	3174.45	1568.45	967.844	701.364
Chr1	HG00103	9133	3223.11	1584.72	964.134	694.791
Chr1	HG00105	9132	3204.1	1585.27	981.529	716.243
Chr1	HG00106	9139	3233.51	1603	989.344	716.721
Chr1	HG00107	9168	3259.37	1625.58	1003.96	724.686
Chr1	HG00108	9102	3245.93	1624.54	1003.86	724.448
Chr1	HG00109	9112	3202.07	1562.2	952.665	690.942
Chr1	HG00110	9154	3199.93	1561.23	955.497	691.179
Chr1	HG00111	9044	3185.85	1606.4	1000.97	728.131
Chr1	HG00112	9137	3241.47	1594.77	969.186	694.087
Chr1	HG00113	9150	3241.02	1579.24	949.848	676.63
Chr1	HG00114	9178	3208.97	1553.33	935.633	666.682
Chr1	HG00115	9152	3199.31	1574.33	965.285	698.694
Chr1	HG00116	9088	3165.25	1542.48	934.5	666.003
Chr1	HG00117	9136	3184.22	1550.25	946.735	686.821
Chr1	HG00118	9121	3214.11	1584.34	973.59	705.312
Chr1	HG00119	9191	3253.69	1620.52	1004.48	732.172
Chr1	HG00120	9178	3202.91	1571.28	958.148	685.321
Chr1	HG00121	9032	3127.98	1539.92	951.99	693.802
Chr1	HG00122	9177	3195.6	1559.28	950.571	685.954
Chr1	HG00123	9166	3259.56	1602.33	978.376	705.076
Chr1	HG00125	9107	3163.38	1552.58	954.248	694.913
Chr1	HG00126	9192	3295.02	1650.46	1011.97	725.151
Chr1	HG00127	9165	3233.88	1581.6	954.244	682.576
Chr1	HG00128	9063	3155.2	1549.67	953.899	689.188
Chr1	HG00129	9073	3168.89	1548.85	934.026	666.837
Chr1	HG00130	9138	3226.25	1598.87	983.649	714.086
Chr1	HG00131	9129	3208.14	1587.2	977.006	707.032
Chr1	HG00132	9160	3251.61	1616.62	998.927	727.31
Chr1	HG00133	9114	3242.79	1600.78	986.388	719.771
Chr1	HG00136	9136	3225.77	1582.97	948.443	666.317
Chr1	HG00137	9121	3220.7	1570.65	943.254	668.736
Chr1	HG00138	9102	3183.44	1547.8	943.184	682.722
Chr1	HG00139	9119	3217.02	1585.37	978.87	716.586
Chr1	HG00140	9159	3215.2	1574.13	960.772	692.963
Chr1	HG00141	9158	3213.85	1570.43	961.571	697.926
Chr1	HG00142	9125	3179.71	1563.28	956.237	686.949
Chr1	HG00143	9088	3150.89	1538.28	938.968	676.412
Chr1	HG00145	9061	3187.99	1562.14	954.228	688.712
Chr1	HG00146	9028	3109.08	1502.53	926.864	680.466
Chr1	HG00148	9166	3246.28	1615.69	997.036	717.79
Chr1	HG00149	9105	3181.76	1540.43	925.092	656.017
Chr1	HG00150	9054	3198.38	1587.94	976.55	700.461
Chr1	HG00151	9135	3182.6	1550.84	946.471	682.234
Chr1	HG00154	9092	3150.59	1524.97	911.088	642.182
Chr1	HG00155	9125	3217.44	1578.51	967.628	697.443
Chr1	HG00157	9122	3230.59	1616.23	1005.15	731.122
Chr1	HG00158	9169	3230.63	1590.98	956.277	673.679
Chr1	HG00159	9109	3173.31	1552.46	956.64	696.101
Chr1	HG00160	9084	3178.39	1562.15	955.115	689.474
Chr1	HG00171	9089	3178.62	1544.65	935.383	671.04
Chr1	HG00173	9133	3176.83	1528.92	911.61	643.342
Chr1	HG00174	9055	3219.12	1603.46	985.817	708.749
Chr1	HG00176	9084	3195.9	1586.73	970.877	693.324
Chr1	HG00177	9105	3231.9	1592.35	963.147	684.315
Chr1	HG00178	9123	3221.23	1599.03	989.162	719.034
Chr1	HG00179	9099	3210.6	1559.62	925.61	649.636
Chr1	HG00180	9119	3226.56	1587.12	959.431	682.923
Chr1	HG00181	9161	3213.62	1608	1016.9	756.797
Chr1	HG00182	9067	3164.73	1558.4	967.085	709.092
Chr1	HG00183	9066	3217.76	1594.64	988.263	720.262
Chr1	HG00185	9130	3176.91	1546.64	939.043	675.313
Chr1	HG00186	9143	3200.49	1599.71	991.204	717.597
Chr1	HG00187	9082	3222.73	1577	956.805	687.956
Chr1	HG00188	9022	3127.19	1503.73	898.837	639.198
Chr1	HG00189	9142	3235.91	1621.52	1016.28	747.048
Chr1	HG00190	9173	3223.02	1579.23	958.473	688.92
Chr1	HG00231	9101	3235.01	1603.1	975.354	696.549
Chr1	HG00232	9155	3215.01	1581.77	971.896	705.436
Chr1	HG00233	9074	3164.49	1555.7	953.902	690.383
Chr1	HG00234	9108	3215.94	1585.84	978.356	712.799
Chr1	HG00235	9137	3203.5	1558.21	943.034	676.127
Chr1	HG00236	9161	3240.74	1628.34	1023.99	755.807
Chr1	HG00237	9192	3242.97	1607.62	998.102	729.194
Chr1	HG00238	9151	3199.16	1551.42	941.834	682.579
Chr1	HG00239	9120	3202.47	1578.81	972.488	706.058
Chr1	HG00240	9070	3215.69	1601.77	998.071	731.177
Chr1	HG00242	9180	3228.15	1579	959.085	689.002
Chr1	HG00243	9107	3220.27	1606.68	997.874	725.85
Chr1	HG00244	9124	3237.11	1606.1	1001.34	739.641
Chr1	HG00245	9139	3223.22	1592.88	977.141	706.628
Chr1	HG00246	9090	3158.73	1531.85	937.447	682.457
Chr1	HG00250	9106	3159.71	1507.34	893.983	631.702
Chr1	HG00251	9109	3159.61	1540.97	947.626	691.557
Chr1	HG00252	9054	3181.26	1576.93	970.442	702.614
Chr1	HG00253	9115	3198.81	1559.13	943.597	676.16
Chr1	HG00254	9120	3184.82	1564.26	964.34	701.095
Chr1	HG00255	9111	3196.83	1576.61	976.766	714.25
Chr1	HG00256	9148	3240.19	1615.68	1003.28	728.389
Chr1	HG00257	9219	3276.96	1616.65	997.121	724.501
Chr1	HG00258	9124	3221.64	1578.61	963.562	697.73
Chr1	HG00259	9219	3278.87	1617.7	996.969	727.018
Chr1	HG00260	9167	3276.5	1624.84	996.656	718.477
Chr1	HG00261	9093	3196.03	1582.44	978.217	711.461
Chr1	HG00262	9125	3210.31	1570.52	944.081	666.612
Chr1	HG00263	9093	3169.49	1555.47	960.397	701.719
Chr1	HG00264	9138	3163.47	1533.93	926.367	661.169
Chr1	HG00265	9189	3225.48	1582.7	963.408	693.74
Chr1	HG00266	9070	3156.31	1514.23	892.675	626.07
Chr1	HG00267	9120	3170.93	1555.63	959.615	697.328
Chr1	HG00268	9161	3230.8	1606.76	989.404	713.465
Chr1	HG00269	9120	3147.25	1514.74	906.806	644.824
Chr1	HG00271	9092	3174.34	1563.87	959.86	692.937
Chr1	HG00272	9085	3196.39	1586.29	975.256	702.376
Chr1	HG00273	9139	3210.26	1571.76	947.285	672.985
Chr1	HG00274	9091	3181.73	1563.98	955.884	687.977
Chr1	HG00275	9067	3223.83	1596.89	981.041	713.601
Chr1	HG00276	9226	3265.4	1607.81	982.45	709.193
Chr1	HG00277	9086	3239.48	1637.94	1023.71	747.867
Chr1	HG00278	9171	3253.85	1611.51	987.262	710.642
Chr1	HG00280	9092	3219.17	1578.91	942.344	661.475
Chr1	HG00281	9174	3214.13	1575.97	962.36	694.963
Chr1	HG00282	9125	3232.96	1570.4	940.033	665.124
Chr1	HG00284	9099	3155.51	1532.22	934.492	673.699
Chr1	HG00285	9075	3222	1586.2	955.636	675.32
Chr1	HG00288	9115	3205.6	1576.83	969.741	706.013
Chr1	HG00290	9130	3200.28	1560.52	943.072	673.21
Chr1	HG00304	9100	3175	1539.88	933.64	675.31
Chr1	HG00306	9015	3131.01	1518.84	910.17	646.117
Chr1	HG00308	9107	3167.69	1527.24	913.744	649.162
Chr1	HG00309	9076	3190.06	1580.19	964.819	692.077
Chr1	HG00310	9100	3184.97	1550.38	925.804	654.459
Chr1	HG00311	9090	3151.96	1559.19	967.975	707.025
Chr1	HG00313	9118	3237.73	1596.65	970.502	695.423
Chr1	HG00315	9147	3228.85	1597.26	975.661	700.721
Chr1	HG00318	9119	3206.21	1594.29	982.612	707.315
Chr1	HG00319	9125	3220.47	1559.52	933.954	665.698
Chr1	HG00320	9134	3214.25	1602.53	999.467	733.065
Chr1	HG00321	9153	3210.51	1571.31	955.258	689.103
Chr1	HG00323	9061	3155.38	1550.14	954.339	692.057
Chr1	HG00324	9085	3185.61	1571.97	954.956	682.474
Chr1	HG00325	9071	3209.94	1579.01	955.47	680.508
Chr1	HG00326	9085	3161.92	1544.78	941.402	677.376
Chr1	HG00327	9097	3184.54	1571.83	973.519	709.597
Chr1	HG00328	9162	3196.82	1548.91	942.234	681.961
Chr1	HG00329	9153	3192.38	1556.61	940.535	670.12
Chr1	HG00330	9062	3187.81	1588.21	972.267	693.789
Chr1	HG00331	9108	3205.6	1539.47	913.471	644.543
Chr1	HG00332	9122	3190.14	1583.79	981.714	712.199
Chr1	HG00334	9196	3235.08	1553.24	918.196	645.265
Chr1	HG00335	9131	3202.95	1573.11	959.67	690.883
Chr1	HG00336	9115	3220.68	1601.68	986.697	711.58
Chr1	HG00337	9196	3237.55	1569.79	935.441	659.124
Chr1	HG00338	9104	3242.84	1636.03	1013.54	731.448
Chr1	HG00339	9099	3181.73	1547.6	932.139	667.813
Chr1	HG00341	9103	3164.07	1551.98	938.505	668.101
Chr1	HG00342	9103	3172.33	1564.84	961.584	694.289
Chr1	HG00343	9100	3215.71	1583.38	973.621	709.193
Chr1	HG00344	9148	3208.97	1583.82	966.098	689.632
Chr1	HG00345	9127	3168.75	1534.88	924.818	662.47
Chr1	HG00346	9221	3237.83	1577.43	944.881	665.534
Chr1	HG00349	9111	3229.96	1599.44	978.057	701.574
Chr1	HG00350	9102	3149.48	1548.89	958.755	698.006
Chr1	HG00351	9103	3209.86	1601.43	991.395	718.98
Chr1	HG00353	9143	3247.52	1617.3	1001.34	732.246
Chr1	HG00355	9141	3222.6	1590.61	974.023	704.039
Chr1	HG00356	9180	3298.85	1654.47	1023.93	741.832
Chr1	HG00357	9119	3173.26	1535.53	923.277	659.18
Chr1	HG00358	9145	3244.67	1608.81	993.034	719.463
Chr1	HG00360	9151	3197.34	1557.49	935.7	667.829
Chr1	HG00361	9109	3200.25	1573.3	959.053	686.505
Chr1	HG00362	9107	3226.23	1607.53	996.446	725.458
Chr1	HG00364	9067	3190.22	1555.07	943.655	678.096
Chr1	HG00365	9109	3169.56	1537.92	929.784	665.153
Chr1	HG00366	9104	3218.75	1562.86	934.563	660.143
Chr1	HG00367	9113	3226	1594.96	967.715	687.8
Chr1	HG00368	9218	3261.43	1615.15	991.399	717.082
Chr1	HG00369	9079	3189.73	1572.02	957.882	687.74
Chr1	HG00371	9188	3234.08	1587.4	951.084	670.015
Chr1	HG00372	9117	3187.69	1543.82	923.028	651.323
Chr1	HG00373	9080	3192.91	1531.32	898.21	626.954
Chr1	HG00375	9161	3193.79	1527.92	915.292	653.953
Chr1	HG00376	9105	3195.48	1580.96	980.884	716.688
Chr1	HG00378	9148	3228.3	1564.79	928.324	656.175
Chr1	HG00379	9087	3192.45	1573.67	958.664	687.733
Chr1	HG00380	9113	3215.02	1587.88	970.741	697.151
Chr1	HG00381	9172	3195.65	1558.24	947.583	684.961
Chr1	HG00382	9081	3172.36	1541.93	919.488	646.295
Chr1	HG00383	9130	3180.84	1529.22	916.466	653.838
Chr1	HG00384	9135	3228.06	1591.56	965.287	688.749
Chr1	HG00403	9127	3208.68	1571.31	949.475	674.397
Chr1	HG00404	9189	3247.18	1569.34	928.756	648.43
Chr1	HG00406	9149	3262.78	1625.2	999.479	719.927
Chr1	HG00407	9164	3250.57	1591.47	966.832	693.04
Chr1	HG00409	9174	3193.93	1542.17	911.855	637.706
Chr1	HG00410	9203	3248.61	1573.89	933.155	652.072
Chr1	HG00419	9192	3218.37	1571.88	950.577	678.515
Chr1	HG00421	9186	3279.31	1621.57	979.205	693.408
Chr1	HG00422	9183	3258.73	1603.58	972.652	692.337
Chr1	HG00428	9152	3217.86	1563.36	939.887	668.832
Chr1	HG00436	9104	3238.09	1593.3	954.563	666.427
Chr1	HG00437	9222	3236.36	1591.38	966.422	689.386
Chr1	HG00442	9203	3264.2	1607.34	966.17	680.756
Chr1	HG00443	9203	3292.6	1627.93	982.924	694.745
Chr1	HG00445	9248	3305.21	1637.53	984.198	689.773
Chr1	HG00446	9168	3210.59	1589.55	972.676	695.048
Chr1	HG00448	9197	3247.45	1578.96	929.5	643.412
Chr1	HG00449	9153	3252.88	1600.52	963.506	677.899
Chr1	HG00451	9141	3233.99	1587.51	958.138	678.582
Chr1	HG00452	9190	3261.91	1571.34	915.1	630.791
Chr1	HG00457	9213	3263.14	1607.88	977.666	698.069
Chr1	HG00458	9164	3231.14	1588.75	969.33	694.983
Chr1	HG00463	9163	3240.83	1580.9	944.651	665.547
Chr1	HG00464	9169	3240.27	1599.25	967.557	685.739
Chr1	HG00472	9203	3241.62	1569.92	942.728	672.847
Chr1	HG00473	9205	3238.06	1568.43	930.418	651.424
Chr1	HG00475	9223	3241.24	1582.61	958.161	684.077
Chr1	HG00476	9196	3258.14	1590.81	968.772	699.682
Chr1	HG00478	9212	3264.51	1582.48	943.051	666.396
Chr1	HG00479	9191	3249.65	1647.41	1037.05	754.485
Chr1	HG00500	9159	3222.36	1554.67	910.636	630.679
Chr1	HG00513	9131	3221	1569.02	937.866	661.825
Chr1	HG00524	9131	3187.27	1545.08	925.28	655.528
Chr1	HG00525	9190	3258.54	1597.45	978.637	707.833
Chr1	HG00530	9186	3265.08	1587.09	933.857	647.877
Chr1	HG00531	9130	3202.71	1559.38	932.538	660.192
Chr1	HG00533	9181	3213.69	1574.62	969.174	706.074
Chr1	HG00534	9161	3258.92	1626.13	997.062	711.943
Chr1	HG00536	9183	3249.84	1600.98	975.938	695.462
Chr1	HG00537	9138	3224.11	1593.19	984.886	717.373
Chr1	HG00542	9175	3253.64	1596.12	962.248	681.329
Chr1	HG00543	9201	3297	1634.5	995.289	709.141
Chr1	HG00551	9246	3254.04	1598.74	978.564	708.159
Chr1	HG00553	9154	3227.06	1563.57	941.361	671.891
Chr1	HG00554	9167	3279.05	1636.37	999.592	708.557
Chr1	HG00556	9213	3261.37	1581.77	944.478	668.916
Chr1	HG00557	9222	3257.63	1563.73	920.374	645.089
Chr1	HG00559	9134	3234.33	1595.39	968.555	689.958
Chr1	HG00560	9185	3230.33	1579.7	958.89	685.139
Chr1	HG00565	9183	3248.66	1613.75	1000.79	729.983
Chr1	HG00566	9143	3230.12	1576.27	936.531	656.779
Chr1	HG00580	9146	3233.42	1590.03	969.083	694.279
Chr1	HG00581	9196	3246.74	1577.47	944.331	667.004
Chr1	HG00583	9178	3232.55	1575.4	953.081	681.102
Chr1	HG00584	9175	3247.88	1598.58	968.237	687.764
Chr1	HG00589	9138	3189.96	1534.59	915.994	649.155
Chr1	HG00590	9188	3271.29	1627.78	993.666	709.687
Chr1	HG00592	9193	3287.3	1639.64	1002.11	710.708
Chr1	HG00593	9220	3249.72	1593.11	955.255	670.95
Chr1	HG00595	9165	3197.8	1553.03	936.71	665.494
Chr1	HG00596	9127	3169.9	1538.61	931.314	666.983
Chr1	HG00598	9191	3231.18	1584.53	963.318	688.863
Chr1	HG00599	9220	3259.65	1581.59	931.565	649.419
Chr1	HG00607	9190	3219	1554.21	926.339	651.553
Chr1	HG00608	9213	3272.42	1600.71	956.198	674.665
Chr1	HG00610	9152	3232.93	1590.33	958.241	675.008
Chr1	HG00611	9162	3227.56	1561.34	944.724	676.319
Chr1	HG00613	9141	3202.95	1565.98	941.147	665.666
Chr1	HG00614	9191	3270.18	1610.84	979.699	702.196
Chr1	HG00619	9152	3238.76	1599.83	970.738	690.507
Chr1	HG00620	9186	3210.92	1542.57	913.999	639.947
Chr1	HG00622	9221	3213.23	1562.7	944.068	673.202
Chr1	HG00623	9179	3210.48	1553.74	929.954	657.9
Chr1	HG00625	9175	3248.32	1568.96	912.397	624.133
Chr1	HG00626	9175	3241.97	1600.46	967.635	686.061
Chr1	HG00628	9161	3182.82	1553.57	946.519	680.43
Chr1	HG00629	9177	3243.94	1605.09	982.563	703.566
Chr1	HG00631	9200	3268.15	1614.81	976.912	692.493
Chr1	HG00632	9142	3233.24	1607.93	989.492	711.357
Chr1	HG00634	9157	3270.75	1619.15	982.435	697.827
Chr1	HG00637	9237	3255.14	1568.17	928.306	650.953
Chr1	HG00638	9249	3246.34	1573.68	943.167	670.994
Chr1	HG00640	9199	3229.78	1575.4	943.555	669.308
Chr1	HG00641	9244	3264.64	1565.82	924.536	647.469
Chr1	HG00650	9130	3203.29	1561.21	950.501	684.243
Chr1	HG00651	9152	3217.37	1551.91	925.238	655.571
Chr1	HG00653	9166	3269.2	1602.06	956.184	666.283
Chr1	HG00654	9153	3196.7	1560.4	933.052	653.246
Chr1	HG00656	9178	3289.47	1625.74	987.404	703.558
Chr1	HG00657	9200	3216.03	1562.8	944.702	674.691
Chr1	HG00662	9204	3291.23	1629.69	998.865	720.133
Chr1	HG00663	9220	3286.31	1618.76	970.992	680.566
Chr1	HG00671	9197	3243.49	1587.14	958.214	679.073
Chr1	HG00672	9163	3226.66	1560.45	928.726	656.568
Chr1	HG00674	9197	3280.89	1630.79	1008.72	735.141
Chr1	HG00675	9178	3278.43	1644.01	1021.7	742.416
Chr1	HG00683	9168	3219.45	1580.9	956.925	678.391
Chr1	HG00684	9198	3275.25	1635.75	1001.49	715.485
Chr1	HG00689	9169	3259.52	1590.21	955.857	674.764
Chr1	HG00690	9129	3232.54	1606.75	991.777	718.45
Chr1	HG00692	9212	3222.66	1548.77	919.407	647.251
Chr1	HG00693	9170	3233.95	1578.36	953.995	678.007
Chr1	HG00698	9142	3218.06	1567.85	919.518	631.037
Chr1	HG00699	9144	3294.45	1666.61	1037.04	750.609
Chr1	HG00701	9162	3215.89	1562.15	936.637	662.884
Chr1	HG00704	9177	3253.45	1587.37	947.878	664.77
Chr1	HG00705	9167	3200.24	1544.27	917.009	641.133
Chr1	HG00707	9221	3292.19	1626.56	987.503	703.741
Chr1	HG00708	9151	3221.14	1579.47	955.67	677.29
Chr1	HG00717	9144	3225.47	1581.66	962.029	688.3
Chr1	HG00728	9170	3254.09	1603.99	979.635	707.558
Chr1	HG00729	9224	3291.1	1630.23	997.319	717.138
Chr1	HG00731	9159	3187.71	1566.06	960.727	691.806
Chr1	HG00732	9188	3219.35	1563.3	940.085	666.705
Chr1	HG00734	9194	3230.65	1600.57	992.566	727.03
Chr1	HG00736	9228	3254.62	1583.54	963.558	698.736
Chr1	HG00737	9148	3231.7	1569.22	918.515	634.26
Chr1	HG00739	9160	3225.07	1582.38	972.716	707.405
Chr1	HG00740	9292	3346.56	1661.84	1020.07	736.312
Chr1	HG00742	9138	3222.12	1582.27	974.14	708.673
Chr1	HG00743	9241	3284.82	1603.39	962.409	684.067
Chr1	HG00759	9198	3230.39	1575.29	934.67	651.394
Chr1	HG00766	9223	3269.82	1605.92	969.725	687.979
Chr1	HG00844	9183	3229.68	1578.16	942.219	659.426
Chr1	HG00851	9199	3273.33	1645.29	1022.22	740.325
Chr1	HG00864	9184	3217	1557.84	918.222	636.67
Chr1	HG00867	9188	3257.61	1618.74	985.32	698.278
Chr1	HG00879	9202	3237.38	1584.49	939.288	653.312
Chr1	HG00881	9198	3267.51	1636.86	1019.31	741.418
Chr1	HG00956	9173	3232.15	1603.45	985.613	707.357
Chr1	HG00978	9096	3215.59	1607.92	988.298	710.934
Chr1	HG00982	9133	3270.87	1641.63	995.124	698.932
Chr1	HG01028	9154	3270.11	1625.2	974.215	679.368
Chr1	HG01029	9155	3211.52	1570.11	948.143	672.361
Chr1	HG01031	9175	3226.07	1609.23	993.398	710.092
Chr1	HG01046	9175	3221.47	1581.95	956.595	680.18
Chr1	HG01047	9197	3250.63	1612.84	990.504	717.637
Chr1	HG01048	9268	3260.27	1616.64	1001.06	730.355
Chr1	HG01049	9343	3290.07	1588.79	962.145	692.196
Chr1	HG01051	9155	3219.97	1583.43	968.26	697.21
Chr1	HG01052	9366	3303.11	1620.61	987.505	709.214
Chr1	HG01054	9173	3240.42	1588.4	959.125	682.611
Chr1	HG01055	9256	3247.88	1591.55	970.006	699.766
Chr1	HG01058	9312	3356.74	1634.39	983.022	701.406
Chr1	HG01060	9141	3185.58	1538.11	920.599	656.488
Chr1	HG01061	9168	3199.29	1552.91	942.807	674.506
Chr1	HG01063	9405	3325.98	1611.93	969.517	689.337
Chr1	HG01064	9076	3189.25	1561.63	947.684	681.629
Chr1	HG01066	9258	3274.15	1616.12	987.277	707.902
Chr1	HG01067	9162	3230.13	1558.32	938.691	670.81
Chr1	HG01069	9359	3313.68	1654.7	1024.27	741.013
Chr1	HG01070	9151	3235.03	1608.7	1005.09	737.943
Chr1	HG01072	9139	3214.29	1581.48	961.325	688.139
Chr1	HG01073	9091	3187.54	1584.68	981.126	709.256
Chr1	HG01075	9220	3243.86	1596.13	964.983	686.443
Chr1	HG01077	9211	3267.34	1591.72	949.567	665.467
Chr1	HG01079	9217	3276.06	1581.98	920.12	631.786
Chr1	HG01080	9221	3264.18	1631.89	1009.65	728.114
Chr1	HG01082	9236	3286.02	1633.84	1010.65	733.645
Chr1	HG01083	9196	3216.86	1541.84	925.305	663.218
Chr1	HG01085	9198	3265.54	1620.07	989.429	707.936
Chr1	HG01086	9258	3233.6	1573.7	954.738	687.807
Chr1	HG01088	9355	3319.02	1630.39	996.956	717.957
Chr1	HG01089	9159	3182.62	1528.77	912.3	649.045
Chr1	HG01092	9406	3350.16	1653.24	998.053	704.964
Chr1	HG01094	9203	3232.47	1564.67	937.49	659.626
Chr1	HG01095	9208	3214.45	1556.64	934.939	663.763
Chr1	HG01097	9189	3241.58	1588.18	970.879	703.014
Chr1	HG01098	9204	3213.6	1595.07	993.332	724.595
Chr1	HG01101	9289	3327.17	1670.65	1051.44	775.728
Chr1	HG01102	9218	3253.42	1612.29	993.214	717.884
Chr1	HG01104	9186	3236.88	1577.56	952.977	680.041
Chr1	HG01105	9263	3275.04	1638.26	1030.93	759.049
Chr1	HG01107	9393	3345.66	1607.4	945.814	660.238
Chr1	HG01108	9364	3322.5	1605.86	954.5	673.927
Chr1	HG01110	9229	3232.5	1580.8	960.275	687.237
Chr1	HG01111	9265	3291.91	1646.2	1017.56	730.726
Chr1	HG01112	9143	3247.99	1607.83	988.379	711.136
Chr1	HG01113	9131	3208.53	1556.91	925.64	647.929
Chr1	HG01119	9146	3201.56	1598.71	992.905	715.993
Chr1	HG01121	9240	3273.04	1605.12	978.756	702.403
Chr1	HG01122	9239	3209.35	1558.64	951.987	690.463
Chr1	HG01124	9292	3267.88	1581.32	942.314	668.299
Chr1	HG01125	9268	3319	1634.91	983.369	693.742
Chr1	HG01130	9204	3298.71	1639.88	1005.09	722.886
Chr1	HG01131	9131	3141.39	1508.76	902.374	641.766
Chr1	HG01133	9134	3228.65	1603.66	986.919	715.487
Chr1	HG01134	9213	3237.87	1596.44	983.407	713.837
Chr1	HG01136	9229	3244.16	1574.19	946.057	673.302
Chr1	HG01137	9160	3241.88	1601.2	975.381	699.369
Chr1	HG01139	9285	3306.5	1584.1	918.316	632.476
Chr1	HG01140	9238	3231.09	1582.75	961.63	688.629
Chr1	HG01142	9196	3260.49	1595.97	965.677	692.615
Chr1	HG01148	9074	3149.13	1526.35	918.234	657.016
Chr1	HG01149	9170	3238.68	1593.71	973.532	697.513
Chr1	HG01161	9326	3286.22	1574.52	930.686	656.794
Chr1	HG01162	9214	3253.08	1600.19	975.638	703.54
Chr1	HG01164	9268	3271.52	1589.27	960.354	688.848
Chr1	HG01167	9311	3298.03	1619.28	983.917	704.184
Chr1	HG01168	9153	3221.21	1594.43	992.116	727.586
Chr1	HG01170	9290	3289.81	1618.71	984.962	706.099
Chr1	HG01171	9247	3255.19	1604.41	987.677	719.206
Chr1	HG01173	9146	3219.42	1601.88	1002	734.953
Chr1	HG01174	9216	3288.91	1626.99	988.102	703.196
Chr1	HG01176	9172	3201.03	1543.76	913.536	638.029
Chr1	HG01177	9193	3238.15	1586.97	958.668	684.279
Chr1	HG01182	9222	3234.54	1580.57	961.568	691.654
Chr1	HG01183	9165	3218.93	1596.41	963.804	676.933
Chr1	HG01187	9233	3246.16	1583.43	951.041	673.54
Chr1	HG01188	9278	3234.26	1559.18	930.631	658.525
Chr1	HG01190	9254	3322.93	1634.36	980.492	690.349
Chr1	HG01191	9155	3195.32	1527.95	892.947	621.429
Chr1	HG01197	9146	3183.47	1525.77	896.003	621.129
Chr1	HG01198	9202	3241.26	1589.32	967.312	695.915
Chr1	HG01200	9205	3200.94	1533.5	904.795	635.7
Chr1	HG01204	9234	3286.06	1634.97	1006.77	728.96
Chr1	HG01205	9241	3251.07	1582.41	941.853	661.613
Chr1	HG01241	9480	3436.73	1680.1	1000.65	708.184
Chr1	HG01242	9430	3339.11	1642.97	994.089	704.344
Chr1	HG01247	9275	3262.14	1568.87	926.183	647.27
Chr1	HG01248	9283	3313.46	1655.55	1026.44	746.149
Chr1	HG01250	9220	3292.52	1646.52	1020.98	741.173
Chr1	HG01251	9204	3207.26	1545.54	928.782	663.381
Chr1	HG01253	9187	3194.09	1543.92	928.669	657.897
Chr1	HG01254	9243	3261.59	1604.24	979.595	706.704
Chr1	HG01256	9121	3206.13	1576.5	980.328	721.018
Chr1	HG01257	9144	3245.76	1634.49	1019.59	744.024
Chr1	HG01259	9225	3293.31	1623.79	980.268	693.538
Chr1	HG01260	9294	3234.36	1587.45	979.106	712.989
Chr1	HG01269	9190	3249.67	1596.43	961.604	679.596
Chr1	HG01271	9225	3231.64	1574.04	939.993	656.939
Chr1	HG01272	9291	3318.12	1633.08	976.176	682.433
Chr1	HG01275	9071	3164.25	1548.96	947.624	683.682
Chr1	HG01277	9195	3209.88	1566.28	939.782	661.22
Chr1	HG01280	9203	3220.69	1577.59	956.591	682.487
Chr1	HG01281	9091	3199.68	1579.3	965.553	690.768
Chr1	HG01284	9164	3184.07	1552	944.168	677.763
Chr1	HG01286	9395	3371.44	1676.71	1035.12	753.043
Chr1	HG01302	9209	3250.14	1588.11	954.732	675.131
Chr1	HG01303	9173	3218.25	1587.23	976.095	704.263
Chr1	HG01305	9209	3308.8	1669.87	1035.49	747.725
Chr1	HG01308	9282	3304.1	1625.09	976.628	690.586
Chr1	HG01311	9177	3269.04	1634.31	1000.45	717.316
Chr1	HG01312	9235	3290.91	1638.04	1013.43	738.194
Chr1	HG01323	9242	3315.22	1632.74	974.734	685.509
Chr1	HG01325	9210	3296.69	1643.94	1002.15	711.077
Chr1	HG01326	9179	3216.22	1556.96	923.873	648.623
Chr1	HG01334	9101	3181.58	1562.87	956.367	692.544
Chr1	HG01341	9187	3225.1	1567.72	955.866	688.603
Chr1	HG01342	9363	3338.84	1647.25	1006.94	725.286
Chr1	HG01344	9176	3176.39	1544.66	933.527	664.037
Chr1	HG01345	9184	3216.19	1575.26	963.619	698.4
Chr1	HG01348	9178	3276.23	1599.46	948.911	662.36
Chr1	HG01350	9183	3184.88	1537.32	939.872	686.688
Chr1	HG01351	9157	3228.99	1580.16	954.814	683.238
Chr1	HG01353	9189	3208.45	1547.32	929.65	661.67
Chr1	HG01354	9156	3210.41	1557.65	928.784	655.611
Chr1	HG01356	9092	3156.96	1549.62	949.27	688.377
Chr1	HG01357	9196	3201.4	1553.99	940.101	674.423
Chr1	HG01359	9156	3221.56	1586.95	968.873	696.187
Chr1	HG01360	9199	3239.83	1573.44	939.696	665.044
Chr1	HG01362	9325	3330.41	1638.19	1000.65	721.87
Chr1	HG01363	9182	3189.08	1535.51	908.134	635.848
Chr1	HG01365	9262	3287.14	1601.02	963.239	682.705
Chr1	HG01366	9243	3243.27	1585.65	971.531	700.951
Chr1	HG01369	9292	3251.59	1591.7	959.728	678.504
Chr1	HG01372	9210	3254.21	1572.01	941.761	669.575
Chr1	HG01374	9076	3197.58	1573.85	957.49	685.508
Chr1	HG01375	9182	3223.81	1602.98	995.218	725.422
Chr1	HG01377	9201	3224.91	1594.77	983.248	709.778
Chr1	HG01378	9209	3227.07	1561.93	924.749	645.372
Chr1	HG01383	9156	3214.59	1575.9	950.147	672.034
Chr1	HG01384	9170	3214.86	1542.1	920.753	655.799
Chr1	HG01389	9057	3121.79	1499.59	897.581	638.861
Chr1	HG01390	9345	3315.65	1622.67	981.425	699.039
Chr1	HG01392	9206	3210.08	1555.71	933.2	664.596
Chr1	HG01393	9255	3294.91	1613.31	974.924	694.474
Chr1	HG01395	9179	3229.25	1578.06	962.766	696.12
Chr1	HG01396	9176	3277.84	1627.37	1001.84	728.345
Chr1	HG01398	9315	3302.66	1639.34	1026.57	759.311
Chr1	HG01402	9307	3327.81	1640.63	994.545	711.556
Chr1	HG01403	9201	3255.76	1625.74	993.325	702.642
Chr1	HG01405	9166	3195.15	1557.87	955.702	693.38
Chr1	HG01412	9165	3254.03	1630.35	1020.11	746.596
Chr1	HG01413	9277	3223.72	1565.43	959.826	698.189
Chr1	HG01414	9149	3189.41	1540.77	908.924	635.114
Chr1	HG01431	9243	3286.22	1594.76	949.894	671.744
Chr1	HG01432	9160	3251.78	1596.17	964.47	689.67
Chr1	HG01435	9198	3194.27	1574.34	971.77	705.062
Chr1	HG01437	9124	3224.85	1585.49	969.816	701.467
Chr1	HG01438	9129	3201.91	1570.08	948.821	674.991
Chr1	HG01440	9258	3266.23	1593.8	961.816	685.151
Chr1	HG01441	9207	3210.65	1583.38	978.815	714.784
Chr1	HG01443	9193	3228.35	1588.85	966.271	689.189
Chr1	HG01444	9178	3199.93	1542.87	919.996	651.502
Chr1	HG01447	9214	3250.58	1607.28	980.925	700.948
Chr1	HG01455	9155	3179.13	1519.16	898.958	633.683
Chr1	HG01456	9198	3234.05	1572.2	938.823	660.585
Chr1	HG01459	9197	3219.55	1574.55	950.998	676.306
Chr1	HG01461	9168	3210.63	1553.47	942.343	680.733
Chr1	HG01462	9285	3307.54	1635.77	1003.98	725.124
Chr1	HG01464	9245	3280.75	1595.86	952.77	671.453
Chr1	HG01465	9169	3215.53	1575.43	962.753	695.624
Chr1	HG01468	9200	3249.97	1623.54	1012.92	742.362
Chr1	HG01474	9083	3161.39	1507.16	895.197	634.921
Chr1	HG01479	9169	3269.69	1639.58	1018.8	739.414
Chr1	HG01485	9349	3296.48	1598.47	945.042	660.342
Chr1	HG01486	9157	3270.58	1638.3	1018.96	744.364
Chr1	HG01488	9254	3271.81	1586.02	938.154	658.605
Chr1	HG01489	9123	3233.9	1610.91	995.281	719.601
Chr1	HG01491	9115	3247.06	1620.24	1002.32	728.208
Chr1	HG01492	9145	3232.25	1590.04	973.801	701.956
Chr1	HG01494	9133	3212.03	1575	963.354	694.701
Chr1	HG01495	9236	3255.58	1609.26	984.509	709.34
Chr1	HG01497	9266	3263.55	1602.63	973.719	693.318
Chr1	HG01498	9183	3221.41	1592.08	980.059	709.926
Chr1	HG01500	9147	3245.36	1629.4	1018.93	743.778
Chr1	HG01501	9164	3239.87	1624.86	1014.74	742.488
Chr1	HG01503	9127	3205.15	1548	929.243	664.304
Chr1	HG01504	9095	3185.74	1565.35	961.377	697.63
Chr1	HG01506	9066	3205.04	1604.37	997.944	725.121
Chr1	HG01507	9137	3200.21	1554.03	921.108	641.315
Chr1	HG01509	9182	3207.13	1548.13	927.314	660.263
Chr1	HG01510	9132	3190.73	1563.71	956.451	687.438
Chr1	HG01512	9123	3229.65	1571.4	929	646.486
Chr1	HG01513	9133	3260.95	1619.13	991.77	713.681
Chr1	HG01515	9145	3231.98	1618.98	1010.09	737.096
Chr1	HG01516	9155	3195.42	1550.64	950.403	692.353
Chr1	HG01518	9043	3188.59	1592.87	990.073	719.561
Chr1	HG01519	9119	3214.19	1577.19	942.179	659.859
Chr1	HG01521	9106	3201.71	1580.31	975.594	709.546
Chr1	HG01522	9099	3204.93	1578.34	971.242	705
Chr1	HG01524	9145	3184.84	1565.97	960.145	689.608
Chr1	HG01525	9124	3189.11	1567.59	961.517	692.026
Chr1	HG01527	9159	3216.44	1593.74	980.406	710.521
Chr1	HG01528	9069	3163.85	1562.01	973.834	718.275
Chr1	HG01530	9101	3175.51	1562.96	964.646	701.7
Chr1	HG01531	9102	3231.52	1600.28	986.417	721.773
Chr1	HG01536	9100	3161.35	1555.87	956.9	692.341
Chr1	HG01537	9071	3229.9	1591.27	960.595	678.831
Chr1	HG01550	9152	3209.14	1571.34	943.871	663.673
Chr1	HG01551	9319	3246.32	1571.77	951.974	680.701
Chr1	HG01556	9291	3235.9	1565.04	936.638	662.849
Chr1	HG01565	9147	3239.36	1607.58	992.509	716.809
Chr1	HG01566	9208	3224.32	1556.38	952.765	696.631
Chr1	HG01571	9100	3146	1509.34	894.667	630.874
Chr1	HG01572	9049	3146.35	1526.99	911.164	639.434
Chr1	HG01577	9162	3235.76	1610.24	1000.81	732.548
Chr1	HG01578	9198	3212.46	1573.13	964.215	699.477
Chr1	HG01583	9109	3190.39	1569.43	941.168	661.375
Chr1	HG01586	9150	3241.1	1569.67	926.04	645.652
Chr1	HG01589	9142	3208.15	1570.87	946.647	673.566
Chr1	HG01593	9159	3246.92	1581.02	935.877	653.695
Chr1	HG01595	9119	3199.26	1548.62	918.096	642.509
Chr1	HG01596	9183	3256.47	1603.93	967.218	686.387
Chr1	HG01597	9152	3245.38	1594.5	967.02	691.581
Chr1	HG01598	9169	3232.69	1573.65	935.011	656.507
Chr1	HG01599	9178	3229.73	1577.06	940.548	660.617
Chr1	HG01600	9149	3194.44	1551.99	926.893	651.517
Chr1	HG01602	9157	3236.52	1596.84	969.152	691.142
Chr1	HG01603	9150	3174.83	1550.85	936.326	666.488
Chr1	HG01605	9057	3189.59	1585.04	985.145	721.755
Chr1	HG01606	9038	3191.86	1573.29	967.256	703.912
Chr1	HG01607	9076	3196.05	1605.09	1003.31	729.868
Chr1	HG01608	9144	3193.25	1541.58	929.936	667.353
Chr1	HG01610	9123	3231.79	1600.46	982.738	711.979
Chr1	HG01612	9133	3227.31	1582.95	958.055	684.826
Chr1	HG01613	9113	3218.33	1579.44	962.521	696.268
Chr1	HG01615	9032	3159.75	1563.39	967.592	704.2
Chr1	HG01617	9135	3229.37	1598.8	987.853	715.938
Chr1	HG01618	9129	3212.17	1562.46	942.257	675.117
Chr1	HG01619	9145	3179.92	1523.31	901.6	633.338
Chr1	HG01620	9119	3182.99	1544.75	926.376	656.694
Chr1	HG01623	9102	3184.21	1572.67	948.999	669.469
Chr1	HG01624	9141	3183	1535.85	923.365	658.071
Chr1	HG01625	9054	3199.51	1577.12	957.043	684.524
Chr1	HG01626	9141	3217.02	1596.25	976.01	699.688
Chr1	HG01628	9096	3174.62	1560.4	959.658	696.265
Chr1	HG01630	9193	3224.29	1565.99	943.799	675.925
Chr1	HG01631	9079	3213.44	1589.88	970.011	697.404
Chr1	HG01632	9036	3173.61	1567.32	971.142	713.014
Chr1	HG01668	9127	3223.11	1585.72	973.184	704.941
Chr1	HG01669	9132	3233.1	1599.71	979.294	703.287
Chr1	HG01670	9110	3216.27	1586.16	965.468	688.666
Chr1	HG01672	8998	3153.99	1550.8	949.834	686.449
Chr1	HG01673	9145	3215.05	1552.25	907.568	626.462
Chr1	HG01675	9139	3254.59	1585.66	961.181	690.993
Chr1	HG01676	9166	3206.02	1572.91	964.596	695.58
Chr1	HG01678	9146	3254.8	1588.5	955.007	679.045
Chr1	HG01679	9098	3157.67	1530.04	923.868	658.975
Chr1	HG01680	9167	3242.83	1620.28	1001.01	722.858
Chr1	HG01682	9187	3232.74	1581.14	975.128	716.806
Chr1	HG01684	9085	3208.69	1585	970.251	700.761
Chr1	HG01685	9077	3185.25	1544.48	917.223	644.433
Chr1	HG01686	9215	3218.72	1594.04	985.902	715.407
Chr1	HG01694	9183	3258.13	1608.08	983.061	707.347
Chr1	HG01695	9169	3242.44	1611.64	993.969	719.249
Chr1	HG01697	9189	3243.82	1571.03	937.86	661.119
Chr1	HG01699	9059	3229.83	1604.92	980.919	703.807
Chr1	HG01700	9078	3191.07	1569.91	949.928	677.019
Chr1	HG01702	9088	3192.23	1580.79	974.227	707.778
Chr1	HG01704	9110	3260.35	1626.52	1006.53	732.699
Chr1	HG01705	9160	3255.75	1620.61	1000.05	723.614
Chr1	HG01707	9077	3156.47	1552.48	951.561	687.13
Chr1	HG01708	9154	3183.58	1544.99	934.791	668.166
Chr1	HG01709	9200	3211.31	1541.9	929.288	669.096
Chr1	HG01710	9167	3250.57	1613.85	994.089	721.454
Chr1	HG01746	9124	3234.75	1621.42	1000.44	721.559
Chr1	HG01747	9113	3250.69	1621.17	993.37	712.047
Chr1	HG01756	9174	3235.81	1574.98	963.293	699.721
Chr1	HG01757	9198	3241.13	1580.66	943.965	665.058
Chr1	HG01761	9197	3248.02	1587.58	960.2	684.102
Chr1	HG01762	9159	3223.1	1584.78	981.664	716.75
Chr1	HG01765	9181	3227.24	1601.36	1006.43	742.274
Chr1	HG01766	9153	3197.34	1574.22	969.68	703.281
Chr1	HG01767	9123	3229.82	1573.55	942.508	668.894
Chr1	HG01768	9182	3241.31	1571.7	931.048	649.058
Chr1	HG01770	9089	3235.48	1596.64	968.414	691.361
Chr1	HG01771	9149	3201.54	1548.84	932.606	666.561
Chr1	HG01773	9106	3206.5	1572.19	959.045	689.197
Chr1	HG01775	9144	3181.35	1550.14	943.727	680.783
Chr1	HG01776	9009	3140.5	1521.02	913.142	650.982
Chr1	HG01777	9107	3174.81	1525.46	907.983	639.94
Chr1	HG01779	9132	3210.2	1556.22	946.992	684.645
Chr1	HG01781	9169	3220.55	1568.05	964.032	705.34
Chr1	HG01783	9102	3184.16	1572.05	963.917	694.833
Chr1	HG01784	9149	3190.23	1527.43	911.118	646.65
Chr1	HG01785	9070	3155.2	1546.4	951.873	691.775
Chr1	HG01786	9084	3200.23	1589.27	996.112	736.251
Chr1	HG01789	9121	3221.97	1579.66	960.571	692.681
Chr1	HG01790	9121	3189.56	1573.32	962.486	693.437
Chr1	HG01791	9142	3251.21	1593.34	972.028	699.176
Chr1	HG01794	9180	3214.22	1545.83	917.19	646.726
Chr1	HG01795	9194	3291.08	1643.6	999.4	705.739
Chr1	HG01796	9154	3242.6	1587.37	954.281	677.483
Chr1	HG01797	9151	3265.79	1628.37	979.219	685.738
Chr1	HG01798	9202	3254.52	1574.05	929.062	650.686
Chr1	HG01799	9116	3253.06	1624.04	994.744	709.732
Chr1	HG01800	9042	3181.09	1567.39	951.824	676.753
Chr1	HG01801	9137	3214.49	1557.88	921.225	641.978
Chr1	HG01802	9201	3260.48	1590.1	942.212	656.273
Chr1	HG01804	9177	3236.8	1568.71	931.853	653.075
Chr1	HG01805	9196	3262.27	1616.48	997.009	721.844
Chr1	HG01806	9171	3237.02	1597.78	974.224	698.827
Chr1	HG01807	9133	3227.41	1595.74	968.517	688.228
Chr1	HG01808	9166	3269.48	1607.23	967.886	687.244
Chr1	HG01809	9111	3226	1584.15	964.276	695.032
Chr1	HG01810	9105	3202.57	1571.61	950.452	676.658
Chr1	HG01811	9184	3240.19	1590.73	968.947	695.291
Chr1	HG01812	9201	3303.8	1655.92	1013.35	724.784
Chr1	HG01813	9141	3221.53	1571.79	942.656	664.739
Chr1	HG01815	9154	3255.56	1611.4	982.703	705.38
Chr1	HG01816	9068	3179.58	1552.71	940.436	672.699
Chr1	HG01817	9173	3281.79	1632.97	998.76	716.219
Chr1	HG01840	9144	3197.51	1585.75	989.22	726.461
Chr1	HG01841	9186	3259.38	1579.42	928.699	645.787
Chr1	HG01842	9144	3190.42	1558.47	945.484	675.319
Chr1	HG01843	9148	3221.83	1597.26	972.787	691.385
Chr1	HG01844	9183	3203.86	1529.48	895.757	623.65
Chr1	HG01845	9114	3213.39	1591.06	986.518	717.998
Chr1	HG01846	9186	3236.31	1585.87	950.781	667.61
Chr1	HG01847	9170	3244.58	1585.38	938.056	649.844
Chr1	HG01848	9197	3249.36	1584.12	943.111	660.025
Chr1	HG01849	9173	3272.41	1607.84	974.071	695.055
Chr1	HG01850	9103	3201.86	1590.69	974.395	698.416
Chr1	HG01851	9178	3277.49	1617.83	974.577	685.272
Chr1	HG01852	9227	3276.8	1653.93	1037.9	757.491
Chr1	HG01853	9186	3238.74	1599.82	973.811	692.325
Chr1	HG01855	9130	3228.74	1574.88	936.018	655.948
Chr1	HG01857	9177	3231.23	1574.68	940.411	658.557
Chr1	HG01858	9135	3213.29	1579.21	950.89	668.576
Chr1	HG01859	9117	3225.91	1564.89	923.932	645.072
Chr1	HG01860	9130	3234.99	1574.06	934.921	657.874
Chr1	HG01861	9095	3228.69	1581.13	945.012	662.894
Chr1	HG01862	9218	3247.4	1593.86	962.371	685.799
Chr1	HG01863	9196	3266.56	1596.92	956.438	675.136
Chr1	HG01864	9158	3255.16	1584.94	943.141	660.743
Chr1	HG01865	9149	3209.28	1553.42	920.659	644.145
Chr1	HG01866	9176	3268.28	1619.32	983.801	698.456
Chr1	HG01867	9186	3276.61	1632.66	994.611	706.145
Chr1	HG01868	9160	3226.31	1593.9	966.293	685.941
Chr1	HG01869	9198	3238.46	1586.9	957.934	682.947
Chr1	HG01870	9205	3288	1630.71	998.856	715.356
Chr1	HG01871	9235	3301.13	1646.16	1011.66	727.978
Chr1	HG01872	9211	3249.89	1597.33	971.727	695.471
Chr1	HG01873	9203	3271.48	1596.3	943.726	657.627
Chr1	HG01874	9154	3210.91	1573.86	948.598	666.379
Chr1	HG01878	9203	3282.85	1623.5	983.931	698.651
Chr1	HG01879	9533	3454.88	1704.92	1040.41	744.951
Chr1	HG01880	9444	3376.75	1639.35	984.937	703.96
Chr1	HG01882	9551	3428.95	1679.14	1020.08	733.282
Chr1	HG01883	9517	3422.9	1696.06	1034.29	738.95
Chr1	HG01885	9550	3465.09	1731.35	1071.31	779.049
Chr1	HG01886	9509	3426	1666.28	992.161	699.316
Chr1	HG01889	9536	3454.28	1692.94	1012.45	715.009
Chr1	HG01890	9531	3413.52	1636.07	952.023	660.412
Chr1	HG01892	9162	3163.6	1529.76	917.7	650.827
Chr1	HG01893	9272	3297.54	1629.06	991.226	709.547
Chr1	HG01894	9492	3445.89	1707.6	1033.85	735.056
Chr1	HG01896	9445	3420.28	1673.02	1017.48	732.035
Chr1	HG01912	9513	3471.93	1707.26	1023.51	723.02
Chr1	HG01914	9541	3443.28	1661	974.788	680.299
Chr1	HG01915	9485	3424.61	1685.21	1012.04	718.322
Chr1	HG01917	9157	3179.21	1527.63	911.377	644.355
Chr1	HG01918	9164	3228.64	1590.36	972.245	700.965
Chr1	HG01920	9069	3138.35	1521.09	917.807	654.264
Chr1	HG01921	9110	3179.75	1587.64	982.811	711.977
Chr1	HG01923	9130	3152.08	1514.56	905.298	641.347
Chr1	HG01924	9219	3284.12	1620.56	973.143	684.343
Chr1	HG01926	9152	3208.57	1567.73	956.843	689.123
Chr1	HG01927	9146	3219.23	1581.43	969.072	702.061
Chr1	HG01932	9140	3180.14	1550.02	934.496	665.751
Chr1	HG01933	9212	3227.69	1595.48	999.082	739.857
Chr1	HG01935	9095	3189.18	1537.84	913.397	643.244
Chr1	HG01936	9164	3172.87	1565.08	959.39	686.944
Chr1	HG01938	9126	3159.86	1531.74	928.259	665.217
Chr1	HG01939	9156	3211.72	1590.15	975.836	700.982
Chr1	HG01941	9234	3276.94	1616.64	988.538	710.566
Chr1	HG01942	9133	3179.34	1532.92	912.705	643.788
Chr1	HG01944	9168	3230.88	1583.51	950.109	670.879
Chr1	HG01945	9098	3194.51	1555.7	944.622	676.571
Chr1	HG01947	9203	3221.21	1552.84	922.072	649.1
Chr1	HG01948	9205	3200.09	1526.83	889.465	617.08
Chr1	HG01950	9137	3200.94	1569.75	954.615	682.92
Chr1	HG01951	9244	3269.46	1626.02	1005.34	729.135
Chr1	HG01953	9249	3215.34	1566.3	950.677	678.188
Chr1	HG01954	9113	3178.34	1572.32	964.501	689.695
Chr1	HG01956	9492	3452.19	1680.65	977.081	671.704
Chr1	HG01958	9447	3415.33	1670.55	1002.66	708.788
Chr1	HG01961	9115	3173.68	1540.2	925.081	655.632
Chr1	HG01965	9233	3243.86	1596.22	980.74	711.397
Chr1	HG01967	9220	3215.19	1565.17	946.844	675.978
Chr1	HG01968	9183	3197.03	1538.92	924.564	658.448
Chr1	HG01970	9105	3206.37	1570.72	941.916	664.868
Chr1	HG01971	9334	3284.72	1605.93	980.414	707.182
Chr1	HG01973	9169	3209.48	1560.47	954.961	694.403
Chr1	HG01974	9123	3163.99	1533.64	916.372	647.802
Chr1	HG01976	9195	3184.8	1550.23	949.402	688.337
Chr1	HG01977	9109	3217.79	1607.53	999.928	725.664
Chr1	HG01979	9124	3183.45	1521.18	899.012	633.232
Chr1	HG01980	9164	3163.92	1525.61	918.12	653.184
Chr1	HG01982	9111	3208.18	1582.53	980.144	717.36
Chr1	HG01985	9529	3458.91	1715.34	1053.45	763.84
Chr1	HG01986	9476	3402.39	1678.08	1028.88	744.271
Chr1	HG01988	9370	3326.21	1622.27	982.182	704.012
Chr1	HG01989	9501	3427.24	1661.22	986.279	692.963
Chr1	HG01990	9526	3416.92	1664.68	1001.1	713.009
Chr1	HG01991	9156	3210.91	1591.7	969.137	691.497
Chr1	HG01992	9115	3199.69	1582.68	970.184	698.542
Chr1	HG01997	9114	3186.76	1568.29	969.821	707.523
Chr1	HG02002	9189	3239.04	1582.38	960.967	689.134
Chr1	HG02003	9196	3240.39	1598.11	971.771	694.737
Chr1	HG02006	9415	3371.23	1638.13	971.486	683.34
Chr1	HG02008	9130	3183.11	1543.74	923.545	652.364
Chr1	HG02009	9477	3362.26	1609	949.294	667.347
Chr1	HG02010	9547	3428.85	1649.78	974.937	684.784
Chr1	HG02012	9400	3373.6	1624.61	965.992	681.459
Chr1	HG02013	9567	3462.15	1687.26	1004.17	704.181
Chr1	HG02014	9545	3441.88	1693.4	1028.54	737.385
Chr1	HG02016	9134	3214.02	1562.12	941.891	670.242
Chr1	HG02017	9166	3244.21	1568.77	928.238	649.982
Chr1	HG02019	9173	3255.85	1606.66	975.708	693.687
Chr1	HG02020	9185	3205.07	1589.85	979.906	702.91
Chr1	HG02023	9170	3271.43	1627.97	995.114	713.08
Chr1	HG02025	9220	3221.59	1587.82	969.471	692.24
Chr1	HG02026	9180	3268.95	1564.78	908.186	629.173
Chr1	HG02028	9140	3233.25	1591.07	965.703	688.615
Chr1	HG02029	9178	3217.06	1551.4	919.31	645.297
Chr1	HG02031	9183	3245.25	1585.36	952.763	672.005
Chr1	HG02032	9213	3224.4	1558.11	930.289	657.455
Chr1	HG02035	9091	3199.68	1589.82	987.686	719.943
Chr1	HG02040	9212	3271.82	1617.82	980.199	697.275
Chr1	HG02047	9144	3215.03	1556.57	921.855	646.315
Chr1	HG02048	9221	3293.11	1629.25	980.18	690.973
Chr1	HG02049	9111	3243.75	1615.62	988.809	705.87
Chr1	HG02050	9175	3292.88	1648.82	1014.58	726.881
Chr1	HG02051	9499	3436.58	1682.25	1014.13	723.109
Chr1	HG02052	9530	3405.08	1645.94	987.558	703.506
Chr1	HG02053	9521	3417.3	1647.72	974.7	687.854
Chr1	HG02054	9492	3411.41	1656.9	982.98	690.793
Chr1	HG02057	9216	3238.03	1579.09	944.957	666.49
Chr1	HG02058	9196	3283.29	1607.18	960.922	676.183
Chr1	HG02060	9156	3209.19	1566.13	946.956	676.205
Chr1	HG02061	9141	3220.23	1566	939.454	666.391
Chr1	HG02064	9205	3263.23	1603.42	953.941	666.238
Chr1	HG02067	9194	3225.47	1578.37	957.561	685.917
Chr1	HG02069	9244	3282.86	1610.64	977.304	698.772
Chr1	HG02070	9217	3285.5	1626.16	974.516	681.968
Chr1	HG02072	9160	3207.2	1573.5	966.439	699.792
Chr1	HG02073	9190	3291.8	1637.99	992.724	701.107
Chr1	HG02075	9234	3255.04	1570.27	928.844	651.197
Chr1	HG02076	9136	3254.5	1596.82	967.92	691.223
Chr1	HG02078	9211	3240.34	1576.9	934.421	650.783
Chr1	HG02079	9173	3228.34	1566.94	934.34	660.695
Chr1	HG02081	9147	3232.04	1583.11	951.514	675.949
Chr1	HG02082	9206	3301.38	1638.99	999.815	717.393
Chr1	HG02084	9165	3239.14	1600.14	968.206	684.921
Chr1	HG02085	9145	3231.94	1593.46	956.885	674.041
Chr1	HG02086	9202	3282.98	1641.79	1008.35	718.654
Chr1	HG02087	9138	3230.32	1582.19	948.482	670.464
Chr1	HG02088	9169	3261.54	1604.81	967.632	685.264
Chr1	HG02089	9132	3224.36	1595.89	975.339	698.94
Chr1	HG02090	9277	3271.48	1598.25	970.607	692.327
Chr1	HG02095	9493	3406.09	1623.38	934.829	642.109
Chr1	HG02102	9183	3219.86	1550.91	912.219	635.825
Chr1	HG02104	9058	3185.69	1576.91	972.782	706.134
Chr1	HG02105	9009	3145.45	1540.75	941.575	680.152
Chr1	HG02107	9567	3486.97	1746.36	1077.1	775.734
Chr1	HG02108	9483	3418.77	1702.73	1049.55	754.636
Chr1	HG02111	9528	3436.53	1679.01	1003.17	704.408
Chr1	HG02113	9151	3264.07	1603.97	967.385	687.124
Chr1	HG02116	9127	3249.05	1598.32	977.329	703.227
Chr1	HG02121	9198	3265.28	1610.71	975.996	694.77
Chr1	HG02122	9211	3284.47	1619.14	974.526	687.31
Chr1	HG02127	9128	3227.88	1594.97	975.111	698.533
Chr1	HG02128	9201	3279.24	1624.33	982.553	696.05
Chr1	HG02130	9098	3235.26	1622.2	1011.24	737.388
Chr1	HG02131	9217	3237.75	1580.26	946.385	664.342
Chr1	HG02133	9146	3207.15	1535.55	901.836	625.553
Chr1	HG02134	9156	3263.88	1588.79	944.29	664.445
Chr1	HG02136	9164	3220.08	1569.14	945.073	669.212
Chr1	HG02137	9144	3291.44	1645.87	1006.78	719.393
Chr1	HG02138	9146	3212.72	1566.77	942.462	669.853
Chr1	HG02139	9178	3247.9	1650.83	1046.22	771.928
Chr1	HG02140	9232	3242.44	1580.7	946.727	669.079
Chr1	HG02141	9174	3281.34	1637.98	996.115	705.171
Chr1	HG02142	9193	3257.08	1604.01	974.621	696.969
Chr1	HG02143	9523	3425.39	1671.26	1000.78	710.54
Chr1	HG02144	9528	3434.45	1684.44	1018.05	725.408
Chr1	HG02146	9052	3137.34	1531.93	929.24	664.016
Chr1	HG02147	9148	3185.92	1583.88	986.529	720.515
Chr1	HG02150	9091	3218.55	1591.84	972.273	697.787
Chr1	HG02151	9191	3218.78	1555.34	929.698	661.118
Chr1	HG02152	9163	3244.2	1587.93	950.881	668.648
Chr1	HG02153	9216	3274.11	1596.95	945.848	658.3
Chr1	HG02154	9176	3276.82	1578.97	921.547	642.929
Chr1	HG02155	9184	3240.73	1589.62	958.896	679.571
Chr1	HG02156	9211	3275.07	1640.42	1013.26	732.792
Chr1	HG02164	9166	3250.59	1603.15	967.195	684.841
Chr1	HG02165	9122	3219.48	1549.55	909.858	631.3
Chr1	HG02166	9181	3252.61	1605.24	976.576	694.298
Chr1	HG02178	9173	3197.47	1563.59	954.337	686.242
Chr1	HG02179	9130	3232.39	1614.18	1000.45	724.121
Chr1	HG02180	9147	3235.79	1580.01	956.325	684.915
Chr1	HG02181	9211	3312.77	1669.9	1029.14	733.241
Chr1	HG02182	9204	3208.5	1567.69	954.278	683.541
Chr1	HG02184	9137	3242.01	1598.83	963.755	680.408
Chr1	HG02185	9212	3238.29	1564.46	919.762	640.444
Chr1	HG02186	9177	3229.48	1576.24	947.88	671.021
Chr1	HG02187	9169	3268.54	1619.88	985.956	706.556
Chr1	HG02188	9158	3253.53	1572.5	910.534	622.476
Chr1	HG02190	9227	3310.2	1638.39	986.677	698.885
Chr1	HG02215	9068	3171.83	1566.13	966.521	699.215
Chr1	HG02219	9169	3270.22	1620.2	989.267	708.802
Chr1	HG02220	9157	3177.38	1529.11	914.377	648.878
Chr1	HG02221	9112	3174.63	1560.28	966.808	708.522
Chr1	HG02223	9146	3210.77	1568.54	936.334	658.299
Chr1	HG02224	9108	3187.99	1552.61	937.792	669.36
Chr1	HG02230	9085	3187.28	1536.92	916.439	649.078
Chr1	HG02231	9089	3203.78	1578.46	963.857	695.622
Chr1	HG02232	9110	3219.98	1589.73	992.11	730.244
Chr1	HG02233	9208	3228.45	1595.05	984.289	714.805
Chr1	HG02235	9115	3197.52	1563.45	948.886	681.139
Chr1	HG02236	9045	3152.28	1532.09	918.094	652.27
Chr1	HG02238	9105	3192.61	1550.78	931.619	659.018
Chr1	HG02239	9187	3231.1	1567.44	945.593	675.611
Chr1	HG02250	9198	3238.52	1585.32	953.658	673.989
Chr1	HG02252	9108	3174.41	1547.56	934.757	667.308
Chr1	HG02253	9100	3216.2	1576.55	955.247	680.345
Chr1	HG02255	9416	3379.9	1656.71	1010.15	730.19
Chr1	HG02256	9439	3367.85	1626.27	974.874	693.85
Chr1	HG02259	9109	3240.61	1612.3	977.656	690.402
Chr1	HG02260	9088	3180.21	1570.72	966.317	695.797
Chr1	HG02262	9128	3235.63	1624.05	991.027	702.904
Chr1	HG02265	8996	3147.54	1558.98	955.761	686.569
Chr1	HG02266	9123	3221.29	1604.3	982.888	699.337
Chr1	HG02271	9078	3185.3	1565.97	946.789	671.34
Chr1	HG02272	9021	3151.84	1577.42	997.421	740.307
Chr1	HG02274	9254	3226.69	1554.27	926.864	654.338
Chr1	HG02275	9116	3152.71	1549.52	954.188	691.842
Chr1	HG02277	9149	3197.77	1555.66	925.505	649.626
Chr1	HG02278	9102	3169.05	1518.26	895.337	628.014
Chr1	HG02281	9546	3441.46	1683.43	1004.52	707.683
Chr1	HG02282	9525	3429.49	1690.6	1031.11	741.751
Chr1	HG02283	9492	3486.71	1765.06	1102.61	805.261
Chr1	HG02284	9501	3457.03	1702.14	1019.8	723.633
Chr1	HG02285	9119	3202.94	1560.85	933.454	658.473
Chr1	HG02286	9157	3207.5	1550.29	927.428	658
Chr1	HG02291	9018	3123.21	1512.96	907.4	642.758
Chr1	HG02292	9107	3218.86	1578.6	954.251	680.632
Chr1	HG02298	9178	3222.32	1562.29	941.887	672.493
Chr1	HG02299	9134	3197.17	1587.51	994.782	733.14
Chr1	HG02301	9136	3219.18	1578.32	944.854	664.676
Chr1	HG02304	9170	3218.62	1544.75	918.319	649.844
Chr1	HG02307	9507	3413.89	1662.97	991.208	696.917
Chr1	HG02308	9551	3471.62	1711.82	1032.58	736.489
Chr1	HG02309	9509	3400.65	1658.64	1001.74	717.587
Chr1	HG02312	9155	3211.15	1564.96	940.59	667.579
Chr1	HG02314	9490	3402.3	1671.96	1019.2	733.453
Chr1	HG02315	9542	3461.66	1706.88	1045.71	755.308
Chr1	HG02317	9532	3460.29	1705.13	1033.05	738.69
Chr1	HG02318	9469	3420.96	1674.34	1009.13	716.996
Chr1	HG02322	9482	3423.99	1679.1	1005.8	713.24
Chr1	HG02323	9425	3351.81	1634.12	983.068	698.141
Chr1	HG02325	9465	3367.54	1640.01	981.412	689.747
Chr1	HG02330	9531	3448.59	1685.7	989.617	683.245
Chr1	HG02332	9506	3447.06	1693.19	1023.76	726.486
Chr1	HG02334	9470	3386.85	1621.15	962.416	681.289
Chr1	HG02337	9525	3447.03	1697.53	1027.57	730.802
Chr1	HG02339	9467	3433.56	1702.87	1043.57	755.27
Chr1	HG02343	9439	3403.66	1673.17	1012.68	725.513
Chr1	HG02345	9207	3205.24	1570.11	955.689	683.558
Chr1	HG02348	9152	3193.55	1577.01	970.483	701.561
Chr1	HG02351	9178	3245.94	1616.17	981.022	691.236
Chr1	HG02353	9200	3256.69	1584.52	958.253	687.936
Chr1	HG02355	9173	3265.67	1611.7	986.125	710.169
Chr1	HG02356	9248	3236.9	1564.23	921.908	638.292
Chr1	HG02360	9157	3239.69	1600.18	967.164	685.781
Chr1	HG02364	9196	3277	1622.05	978.594	691.243
Chr1	HG02367	9181	3258.03	1611.54	966.818	678.4
Chr1	HG02371	9122	3205.14	1542.62	909.361	634.814
Chr1	HG02373	9161	3268.33	1620.04	974.506	685.607
Chr1	HG02374	9176	3275.39	1611.37	979.388	699.715
Chr1	HG02375	9007	3139.22	1542.89	924.25	645.611
Chr1	HG02379	9127	3192.6	1551	940.442	676.123
Chr1	HG02380	9172	3253.86	1624.74	1004.62	726.158
Chr1	HG02382	9186	3247.83	1591.7	959.317	682.59
Chr1	HG02383	9214	3247.63	1601.45	977.381	701.011
Chr1	HG02384	9185	3283.53	1622.51	966.546	675.161
Chr1	HG02385	9183	3244.33	1604.28	986.427	712.844
Chr1	HG02386	9208	3256.89	1594.63	955.35	670.88
Chr1	HG02389	9119	3216.82	1576.46	957.213	685.755
Chr1	HG02390	9147	3233.72	1594.65	973.655	696.015
Chr1	HG02391	9191	3233.56	1588.05	963.536	687.49
Chr1	HG02392	9156	3268.07	1641.73	1011.64	722.626
Chr1	HG02394	9166	3231.21	1589.52	966.778	689.665
Chr1	HG02395	9175	3260.08	1608.08	976.851	699.514
Chr1	HG02396	9172	3263.7	1629.27	1006.43	724.99
Chr1	HG02397	9142	3256.11	1622.14	988.11	702.874
Chr1	HG02398	9184	3253.57	1586.07	954.21	677.952
Chr1	HG02399	9077	3201.72	1585.17	962.628	679.543
Chr1	HG02401	9116	3230.93	1603.33	982.751	705.876
Chr1	HG02402	9168	3274.7	1623.4	980.983	692.909
Chr1	HG02406	9148	3204.56	1584.28	973.192	701.649
Chr1	HG02407	9184	3230.61	1583.7	960.402	687.265
Chr1	HG02408	9157	3213	1564.3	935.289	661.385
Chr1	HG02409	9158	3247.59	1605	973.24	694.577
Chr1	HG02410	9203	3269.46	1600.94	953.035	665.795
Chr1	HG02419	9569	3477.23	1711.83	1022.18	714.476
Chr1	HG02420	9445	3384.35	1668.69	1019.72	735.222
Chr1	HG02425	9134	3185.46	1532.85	912.726	644.953
Chr1	HG02427	9500	3428.21	1674.6	996.757	700.35
Chr1	HG02429	9523	3417.19	1669.24	1004.24	713.158
Chr1	HG02433	9470	3402.7	1647	962.083	665.024
Chr1	HG02439	9517	3444.42	1687.24	1007.27	709.838
Chr1	HG02442	9535	3468.15	1727.16	1056.48	760.021
Chr1	HG02445	9499	3425.74	1678.15	1008.08	715.833
Chr1	HG02449	9483	3383.12	1637.63	965.683	672.898
Chr1	HG02450	9508	3442.25	1695.87	1028.7	737.006
Chr1	HG02455	9487	3397.32	1638.24	979.197	697.838
Chr1	HG02461	9503	3455.99	1717.4	1049.76	754.944
Chr1	HG02462	9549	3464.12	1684.26	1002.1	707.875
Chr1	HG02464	9543	3449.01	1683.1	995.163	694.082
Chr1	HG02465	9485	3394.34	1668.8	1015.52	729.844
Chr1	HG02470	9571	3488.67	1686.53	995.378	698.932
Chr1	HG02471	9452	3385.91	1665.96	1011.44	724.846
Chr1	HG02476	9477	3366.11	1644.47	997.916	717.334
Chr1	HG02477	9473	3393.9	1648.11	980.564	693.433
Chr1	HG02479	9496	3398.43	1656.7	993.113	701.769
Chr1	HG02481	9555	3450.86	1680.26	1001.78	704.812
Chr1	HG02484	9494	3413.71	1675.53	1009.97	715.284
Chr1	HG02485	9440	3397.06	1671.22	1014.28	727.194
Chr1	HG02489	9485	3403.79	1687.87	1041.66	753.792
Chr1	HG02490	9179	3201.78	1579.87	966.358	698.094
Chr1	HG02491	9223	3271.42	1628.99	1006.62	731.419
Chr1	HG02493	9197	3208.03	1532.18	907.077	640.204
Chr1	HG02494	9131	3170.78	1544.98	928.032	657.215
Chr1	HG02496	9495	3413.27	1663.79	1002.3	716.398
Chr1	HG02497	9472	3419.29	1682.55	1018.28	727.391
Chr1	HG02501	9493	3395.44	1689.29	1046.39	762.71
Chr1	HG02502	9460	3429.26	1699.63	1026.11	722.806
Chr1	HG02505	9535	3424.17	1679.87	1014.96	722.759
Chr1	HG02508	9554	3459.68	1696.37	1012.8	714.017
Chr1	HG02511	9444	3389.58	1668.63	1007.69	716.195
Chr1	HG02512	9211	3265.11	1584.82	941.258	658.028
Chr1	HG02513	9182	3266.52	1598.3	945.507	658.244
Chr1	HG02521	9157	3216.04	1574.92	944.535	661.257
Chr1	HG02522	9177	3251.55	1594.74	967.733	689.616
Chr1	HG02536	9545	3428.82	1656.9	976.355	682.484
Chr1	HG02537	9526	3418.54	1650.37	974.725	680.133
Chr1	HG02541	9507	3381.34	1657.38	997.379	703.989
Chr1	HG02545	9520	3422.66	1669.24	994.544	699.028
Chr1	HG02546	9536	3456.98	1704.45	1017.98	711.864
Chr1	HG02549	9561	3467.19	1699.73	1016.98	717.009
Chr1	HG02554	9535	3459.68	1722.18	1063.1	772.715
Chr1	HG02555	9550	3404.02	1618.96	955.74	676.816
Chr1	HG02557	9530	3411.97	1655.16	978.55	683.89
Chr1	HG02558	9392	3360.56	1640.74	986.105	701.914
Chr1	HG02561	9496	3411.97	1657.24	987.14	692.246
Chr1	HG02562	9504	3424.47	1653.16	970.893	674.932
Chr1	HG02568	9484	3420.24	1692	1026.07	729.847
Chr1	HG02570	9525	3430.07	1671.77	1009.54	724.868
Chr1	HG02571	9524	3413.64	1677.21	1028.94	744.377
Chr1	HG02573	9513	3423.59	1668.68	1000.93	708.302
Chr1	HG02574	9476	3396.62	1656.88	998.069	712.49
Chr1	HG02577	9542	3448.65	1695.03	1022.73	723.373
Chr1	HG02580	9498	3409.58	1684.88	1026.2	734.048
Chr1	HG02582	9465	3397.4	1652.13	988.765	700.028
Chr1	HG02583	9434	3412.63	1691.57	1025.02	727.323
Chr1	HG02585	9551	3414.54	1644.39	971.38	683.191
Chr1	HG02586	9499	3426.57	1672.9	1004.68	714.646
Chr1	HG02588	9545	3457.97	1675.62	1002.46	712.811
Chr1	HG02589	9525	3387	1643.3	992.264	710.868
Chr1	HG02594	9573	3432.64	1670.22	986.475	689.74
Chr1	HG02595	9495	3390.32	1645.59	986.39	700.138
Chr1	HG02597	9228	3286.03	1634.11	1006.83	729.768
Chr1	HG02600	9141	3195.05	1546.93	923.356	652.817
Chr1	HG02601	9254	3262.63	1544.51	900.516	630.369
Chr1	HG02603	9122	3208.03	1577.35	959.453	690.021
Chr1	HG02604	9173	3195.99	1544.61	926.892	662.509
Chr1	HG02610	9503	3472.48	1720.98	1044.56	747.647
Chr1	HG02611	9560	3453.93	1696.43	1021.8	723.558
Chr1	HG02613	9514	3391.74	1650.42	989.29	700.366
Chr1	HG02614	9450	3410.36	1658.93	986.216	691.043
Chr1	HG02620	9473	3436.57	1697.05	1030.63	736.709
Chr1	HG02621	9528	3403.92	1693.43	1052.58	768.146
Chr1	HG02623	9505	3387.23	1627.71	961.89	678.507
Chr1	HG02624	9534	3439.72	1682.49	1008.74	713.497
Chr1	HG02628	9569	3502.44	1738.1	1050.43	746.314
Chr1	HG02629	9553	3479.68	1712.31	1028.13	729.478
Chr1	HG02634	9495	3448.65	1711.94	1048.48	755.126
Chr1	HG02635	9551	3474.7	1718.58	1043.21	747.104
Chr1	HG02642	9550	3419.05	1658.55	990.587	700.888
Chr1	HG02643	9514	3435.17	1686.33	1016.83	722.639
Chr1	HG02645	9467	3409.3	1688.52	1039.19	748.672
Chr1	HG02646	9550	3434.37	1663.89	992.734	703.513
Chr1	HG02648	9096	3141.7	1501.87	888.831	621.318
Chr1	HG02649	9097	3163.14	1515.86	896.776	626.952
Chr1	HG02651	9183	3218	1606.46	989.121	709.4
Chr1	HG02652	9149	3146.74	1508.44	889.909	623.296
Chr1	HG02654	9168	3211.42	1552.91	934.55	665.758
Chr1	HG02655	9220	3290.29	1660.1	1036.34	758.341
Chr1	HG02657	9180	3241.19	1593.45	960.126	680.264
Chr1	HG02658	9017	3184.69	1539.83	910.629	637.644
Chr1	HG02660	9087	3167.7	1528.85	907.686	638.549
Chr1	HG02661	9212	3246.73	1598.27	974.475	701.209
Chr1	HG02666	9530	3432.7	1687.32	1020.9	725.909
Chr1	HG02667	9480	3443.34	1694.84	1021.16	720.843
Chr1	HG02675	9510	3414.31	1654.38	978.825	687.988
Chr1	HG02676	9585	3450.94	1687.94	1022.19	733.319
Chr1	HG02678	9369	3400.51	1693.93	1038.84	741.337
Chr1	HG02679	9442	3397.34	1639.4	969.433	684.911
Chr1	HG02681	9166	3243.63	1596.83	981.842	711.984
Chr1	HG02682	9160	3231.89	1578.3	969.883	708.184
Chr1	HG02684	9026	3130.83	1517.66	908.783	638.262
Chr1	HG02685	9203	3233.36	1588.95	957.611	673.081
Chr1	HG02687	9166	3228.67	1587.41	970.538	695.717
Chr1	HG02688	9181	3213.43	1545.13	921.262	654.401
Chr1	HG02690	9112	3205.56	1558.99	928.804	649.944
Chr1	HG02691	9162	3245.46	1597.06	961.266	678.4
Chr1	HG02694	9068	3189.53	1572.16	969.843	704.494
Chr1	HG02696	9183	3200.26	1557.85	945.938	676.657
Chr1	HG02697	9163	3222.18	1586.82	968.844	696.069
Chr1	HG02699	9182	3252.06	1588.57	953.539	678.967
Chr1	HG02700	9167	3156.96	1503.89	892.808	634.837
Chr1	HG02702	9471	3406.25	1671.86	1008.83	716.761
Chr1	HG02703	9491	3425.15	1690.45	1035.96	747.101
Chr1	HG02715	9477	3411.19	1639.22	959.248	666.279
Chr1	HG02716	9469	3389.16	1654.68	1003.11	717.96
Chr1	HG02721	9486	3447.16	1692.69	1021.94	732.889
Chr1	HG02722	9500	3423.75	1680.72	1011.28	716.238
Chr1	HG02724	9208	3234.6	1554.28	921.124	645.038
Chr1	HG02725	9173	3281.56	1633.14	999.648	716.598
Chr1	HG02727	9237	3249.99	1582.71	954.346	679.267
Chr1	HG02728	9185	3217.94	1554.01	916.761	639.844
Chr1	HG02731	9127	3246.28	1594.75	973.107	701.728
Chr1	HG02733	9127	3156.82	1505.34	895.361	636.67
Chr1	HG02734	9172	3227.1	1572.57	947.614	674.448
Chr1	HG02736	9118	3233.55	1613.71	987.663	705.989
Chr1	HG02737	9173	3226.69	1593.43	985.268	717.771
Chr1	HG02756	9537	3455.13	1692.93	1016.97	718.929
Chr1	HG02757	9488	3371.92	1636.81	982.738	698.59
Chr1	HG02759	9466	3422.72	1670.02	994.366	698.781
Chr1	HG02760	9541	3433.06	1684.88	1020.95	730.246
Chr1	HG02763	9464	3417.58	1651.73	978.402	688.305
Chr1	HG02768	9499	3413.52	1644.17	970.426	681.155
Chr1	HG02769	9554	3423.95	1649.81	972.915	682.51
Chr1	HG02771	9538	3457.1	1665.22	978.625	683.204
Chr1	HG02772	9550	3429.87	1661.55	989.383	699.304
Chr1	HG02774	9200	3216.73	1526.22	901.232	636.872
Chr1	HG02775	9164	3205.94	1569.95	957.924	692.22
Chr1	HG02778	9177	3229.12	1565.81	939.152	666.12
Chr1	HG02780	9127	3263.33	1611.53	966.786	679.92
Chr1	HG02783	9234	3260.62	1583.88	948.963	670.996
Chr1	HG02784	9187	3193.49	1537.14	910.44	637.381
Chr1	HG02786	9232	3263.55	1578.99	933.225	650.85
Chr1	HG02787	9165	3190.26	1544.93	926.747	656.394
Chr1	HG02789	9177	3228.97	1566.39	931.935	656.897
Chr1	HG02790	9183	3225.44	1580.51	963.005	692.115
Chr1	HG02792	9182	3230.63	1564.82	923.551	643.902
Chr1	HG02793	9169	3274.43	1635.07	1000.24	715.284
Chr1	HG02798	9497	3423.41	1653.51	981.867	694.655
Chr1	HG02799	9462	3405.83	1651.48	981.066	688.775
Chr1	HG02804	9511	3417.82	1670.39	1009.82	723.3
Chr1	HG02805	9504	3382.97	1643.06	987.742	701.649
Chr1	HG02807	9479	3416.21	1668.08	1001.95	708.453
Chr1	HG02808	9498	3426.8	1670.42	994.404	700.873
Chr1	HG02810	9350	3358.1	1643.13	991.98	704.899
Chr1	HG02811	9530	3468.87	1721.07	1055.14	762.34
Chr1	HG02813	9522	3410.57	1663.27	1009.63	727.547
Chr1	HG02814	9532	3405.75	1643	975.307	689.232
Chr1	HG02816	9504	3401.52	1648.15	988.065	702.982
Chr1	HG02817	9541	3426.94	1678.44	1014.15	723.352
Chr1	HG02819	9423	3332.14	1611.04	969.677	692.905
Chr1	HG02820	9521	3397.38	1653.15	991.591	702.719
Chr1	HG02836	9555	3455.09	1713.9	1040.89	740.195
Chr1	HG02837	9512	3439.31	1674.98	991.303	694.356
Chr1	HG02839	9487	3413.05	1670.61	1015.33	732.431
Chr1	HG02840	9545	3457.45	1687.46	1009.29	710.124
Chr1	HG02851	9525	3418.36	1664.66	998.565	710.454
Chr1	HG02852	9502	3389.64	1654.64	1001.36	717.261
Chr1	HG02854	9517	3395.18	1640.21	977.019	689.719
Chr1	HG02855	9474	3407.81	1653.19	976.901	680.308
Chr1	HG02860	9514	3424.19	1684.36	1027.18	738.355
Chr1	HG02861	9521	3445.07	1716.07	1060.08	770.466
Chr1	HG02870	9518	3440.5	1678.65	1001.03	705.67
Chr1	HG02878	9530	3423.6	1666.54	1006.01	722.63
Chr1	HG02879	9494	3422.63	1668.7	1005.79	718.943
Chr1	HG02881	9484	3426.77	1678.33	1016.88	730.407
Chr1	HG02882	9538	3442.08	1677.51	992.817	692.249
Chr1	HG02884	9380	3396.11	1675.95	1022.85	735.727
Chr1	HG02885	9540	3419.72	1665.59	988.112	694.202
Chr1	HG02887	9506	3423.1	1675.31	1006.91	714.055
Chr1	HG02888	9503	3426.72	1661.21	988.804	698.159
Chr1	HG02890	9494	3437.69	1713.17	1048.73	748.99
Chr1	HG02891	9531	3434.09	1688	1017.16	723.138
Chr1	HG02895	9529	3416.36	1666.72	1000.49	708.901
Chr1	HG02896	9477	3403.35	1662.37	1005.04	718.908
Chr1	HG02922	9497	3427	1683.51	1015.53	721.303
Chr1	HG02923	9516	3421.38	1683.61	1020.7	729.59
Chr1	HG02938	9564	3439.3	1656.97	985.645	699.81
Chr1	HG02941	9555	3457.26	1694.86	1016.86	717.027
Chr1	HG02943	9498	3423.74	1672.2	1007.5	718.732
Chr1	HG02944	9562	3474.87	1687.91	993.701	693.589
Chr1	HG02946	9541	3402.18	1650.94	986.57	698.623
Chr1	HG02947	9536	3444.54	1673.54	1007.59	719.671
Chr1	HG02952	9570	3422.66	1674.79	1010.02	717.246
Chr1	HG02953	9497	3395.29	1640.97	973.937	685.391
Chr1	HG02968	9515	3423.09	1647.25	972.822	686.683
Chr1	HG02970	9555	3423.81	1662.32	998.48	711.745
Chr1	HG02971	9517	3397.65	1638.74	972.339	685.168
Chr1	HG02973	9503	3432.99	1679.82	1001.44	706.074
Chr1	HG02974	9517	3448.83	1693.11	1027.51	738.358
Chr1	HG02976	9524	3457.5	1690.15	1012.29	715.574
Chr1	HG02977	9547	3458.6	1707.74	1035.25	738.733
Chr1	HG02979	9544	3458.82	1695.45	1009.86	707.435
Chr1	HG02981	9525	3474.9	1704.49	1026.59	732.791
Chr1	HG02982	9450	3367.65	1620.99	967.938	689.602
Chr1	HG02983	9487	3394.23	1641.39	984.654	702.693
Chr1	HG03006	9148	3207.77	1547.46	923.111	653.59
Chr1	HG03007	9151	3207.21	1538.55	915.356	648.119
Chr1	HG03009	9219	3267.13	1597.79	949.301	664.142
Chr1	HG03012	9224	3278.17	1594.21	946.106	661.431
Chr1	HG03015	9072	3196.8	1543.1	914.903	647.307
Chr1	HG03016	9168	3315.71	1634.82	970.391	674.169
Chr1	HG03018	9134	3186.35	1519.54	897.367	633.606
Chr1	HG03019	9157	3249.87	1601.5	970.623	689.936
Chr1	HG03021	9189	3202.95	1515.71	894.751	636.812
Chr1	HG03022	9095	3154.47	1502.38	880.972	614.738
Chr1	HG03024	9512	3428.35	1677.71	993.455	688.87
Chr1	HG03025	9523	3431.73	1657.08	989.498	703.578
Chr1	HG03027	9523	3416.85	1652.19	989.763	704.773
Chr1	HG03028	9541	3473.15	1721.8	1056.44	762.05
Chr1	HG03039	9557	3441.46	1664.42	987.353	695.681
Chr1	HG03040	9499	3430.84	1687.41	1024.5	734.884
Chr1	HG03045	9490	3385.49	1671.81	1020.67	731.983
Chr1	HG03046	9499	3392.47	1643.37	974.742	687.167
Chr1	HG03048	9440	3353.63	1651.99	1019.69	742.287
Chr1	HG03049	9543	3457.61	1706.71	1024.76	721.646
Chr1	HG03052	9559	3476.06	1691.65	1009.28	715.769
Chr1	HG03054	9492	3387.78	1672.14	1015.92	725.656
Chr1	HG03055	9563	3444.46	1686.67	1017.21	726.378
Chr1	HG03057	9510	3405.4	1662.42	998.334	707.877
Chr1	HG03058	9576	3454.81	1689.29	1019.23	726.74
Chr1	HG03060	9530	3446.1	1709.35	1047.88	751.567
Chr1	HG03061	9512	3435.87	1676.63	990.653	691.91
Chr1	HG03063	9550	3437.73	1698.15	1039.25	748.955
Chr1	HG03064	9579	3466.94	1690.5	1016.81	727.454
Chr1	HG03066	9560	3433.96	1664.12	987.676	693.575
Chr1	HG03069	9550	3375.39	1618.41	968.375	688.089
Chr1	HG03072	9514	3459.11	1720.22	1054.99	759.518
Chr1	HG03073	9597	3489.34	1702.01	1009.66	707.681
Chr1	HG03074	9564	3431.36	1666.1	999.248	708.256
Chr1	HG03077	9528	3451.52	1671.05	991.259	699.835
Chr1	HG03078	9508	3430.69	1676.49	1004.31	706.963
Chr1	HG03079	9544	3449.31	1684.91	999.203	697.948
Chr1	HG03081	9535	3397.13	1636.6	977.564	695.789
Chr1	HG03082	9590	3450.18	1675.06	1001.78	710.395
Chr1	HG03084	9512	3424.31	1679.45	999.117	697.303
Chr1	HG03085	9479	3393.03	1646.77	992.328	710.037
Chr1	HG03086	9475	3401.43	1649.26	988.193	701.67
Chr1	HG03088	9522	3466.83	1729.56	1056.2	755.111
Chr1	HG03091	9560	3438.26	1672.66	1003.2	711.566
Chr1	HG03095	9540	3456.57	1698.08	1008.27	702.887
Chr1	HG03096	9518	3436.48	1694.88	1028.14	733.233
Chr1	HG03097	9531	3420.68	1658.16	977.86	682.508
Chr1	HG03099	9515	3418.92	1678.8	1017.19	728.331
Chr1	HG03100	9471	3423.87	1670.2	995.066	703.039
Chr1	HG03103	9497	3375.52	1608.69	955.374	680.039
Chr1	HG03105	9539	3423.73	1667.93	994.966	700.964
Chr1	HG03108	9506	3426.35	1689.54	1026.81	734.126
Chr1	HG03109	9542	3481.5	1738.01	1061.37	757.487
Chr1	HG03111	9507	3471.8	1726.72	1038.64	730.1
Chr1	HG03112	9544	3452.09	1696.42	1028.76	735.487
Chr1	HG03114	9543	3450.54	1699.76	1033.65	741.357
Chr1	HG03115	9504	3445.03	1698.59	1034.9	744.446
Chr1	HG03117	9494	3452.81	1691.81	1016.93	723.751
Chr1	HG03118	9523	3448.19	1693.06	1023.91	733.194
Chr1	HG03120	9553	3411.19	1661.57	997.83	706.177
Chr1	HG03121	9508	3409.51	1669.03	1010.49	722.599
Chr1	HG03123	9563	3438.77	1691.72	1016.74	716.194
Chr1	HG03124	9535	3448.07	1680.11	1007.47	714.215
Chr1	HG03126	9492	3407.11	1664.68	996.382	704.496
Chr1	HG03127	9452	3399.93	1657.04	992.202	701.278
Chr1	HG03129	9504	3445.68	1692.88	1010.75	705.14
Chr1	HG03130	9499	3448.04	1691.95	1003.55	700.414
Chr1	HG03132	9538	3421.4	1661.9	989.261	697.309
Chr1	HG03133	9554	3411.97	1658.46	989.662	698.15
Chr1	HG03135	9529	3408.4	1652.72	980.237	688.744
Chr1	HG03136	9516	3422.49	1659.88	994.142	705.79
Chr1	HG03139	9468	3379.93	1619.4	957.688	676.07
Chr1	HG03157	9571	3475.12	1703.77	1025.95	731.251
Chr1	HG03159	9548	3443.07	1682.72	1004.93	709.447
Chr1	HG03160	9497	3447.6	1701.79	1034.47	736.964
Chr1	HG03162	9511	3433.77	1676.69	1003.48	708.281
Chr1	HG03163	9499	3436.46	1678.58	1009.21	718.486
Chr1	HG03166	9537	3407.53	1631.01	959.157	672.196
Chr1	HG03168	9521	3435.22	1697.16	1039.54	750.642
Chr1	HG03169	9457	3396.66	1650.04	983.875	694.637
Chr1	HG03172	9493	3369.56	1618.62	961.533	681.617
Chr1	HG03175	9523	3460.11	1678.92	976.78	670.903
Chr1	HG03189	9408	3408.32	1676.5	1018.15	733.558
Chr1	HG03190	9513	3429.93	1687.57	1022.17	729.53
Chr1	HG03193	9552	3470.58	1725.5	1052.31	753.368
Chr1	HG03195	9492	3444.56	1680.42	1015.21	725.414
Chr1	HG03196	9493	3438.69	1706.88	1041.31	742.723
Chr1	HG03198	9511	3434.99	1667.58	988.727	695.515
Chr1	HG03199	9507	3420.88	1660.53	987.953	695.859
Chr1	HG03202	9542	3469.01	1735.12	1062.52	761.213
Chr1	HG03209	9503	3455.2	1703.32	1030.86	735.373
Chr1	HG03212	9551	3437.17	1685.85	1015.28	722.109
Chr1	HG03224	9572	3437.13	1674.23	1008.08	721.631
Chr1	HG03225	9522	3419.22	1669.51	1002.12	709.33
Chr1	HG03228	9087	3183.14	1547.06	930.6	659.891
Chr1	HG03229	9237	3222.96	1570.06	959.001	694.061
Chr1	HG03234	9198	3291.77	1635.86	997.437	718.524
Chr1	HG03235	9176	3191.92	1522.93	901.873	636.057
Chr1	HG03237	9178	3264.63	1630.4	1014.49	742.451
Chr1	HG03238	9226	3265.36	1632.55	1018.98	745.419
Chr1	HG03240	9483	3404.84	1664.15	1005.76	718.631
Chr1	HG03241	9528	3450.99	1690.53	1010.25	712.18
Chr1	HG03246	9464	3374.01	1646.27	1009.61	735.29
Chr1	HG03247	9484	3398.74	1628.97	960.23	674.831
Chr1	HG03258	9515	3414.4	1658.97	991.491	702.915
Chr1	HG03259	9492	3366.79	1637.1	994.283	711.791
Chr1	HG03265	9520	3426.54	1666	998.575	705.785
Chr1	HG03267	9555	3453.18	1681.67	1006.91	712.522
Chr1	HG03268	9499	3430.87	1684.35	1013.86	719.908
Chr1	HG03270	9502	3417.44	1638.23	954.072	663.113
Chr1	HG03271	9509	3411.07	1669.67	1003.21	711.766
Chr1	HG03279	9464	3396.55	1659.81	997.142	705.29
Chr1	HG03280	9518	3414.42	1662.32	1010.86	729.002
Chr1	HG03291	9559	3426.66	1661.02	986.17	691.964
Chr1	HG03294	9542	3507.29	1753.05	1074.13	769.331
Chr1	HG03295	9552	3419.28	1663.88	993.357	700.173
Chr1	HG03297	9467	3394.67	1644.81	983.302	699.746
Chr1	HG03298	9511	3460.58	1724.21	1047.14	743.319
Chr1	HG03300	9496	3436.87	1681.33	1010.9	718.528
Chr1	HG03301	9505	3415.45	1648.18	972.298	679.272
Chr1	HG03303	9478	3386.32	1637.09	980.583	697.938
Chr1	HG03304	9527	3449.36	1685.03	1015.65	724.12
Chr1	HG03311	9473	3431.64	1699.21	1044.25	757.598
Chr1	HG03313	9495	3392.23	1640.06	972.231	681.712
Chr1	HG03342	9532	3429.32	1672.54	1009.24	722.262
Chr1	HG03343	9492	3446.41	1698.84	1030.54	733.122
Chr1	HG03351	9511	3434.27	1660.96	987.875	696.794
Chr1	HG03352	9539	3488.83	1731.88	1038.36	729.908
Chr1	HG03354	9549	3475.13	1702.68	1017.09	717.254
Chr1	HG03363	9519	3425.25	1668.56	1000.2	710.552
Chr1	HG03366	9488	3450.62	1692.04	1027.92	738.321
Chr1	HG03367	9535	3463.91	1687	1001.94	702.937
Chr1	HG03369	9506	3403.24	1628.92	962.706	677.635
Chr1	HG03370	9470	3421.63	1681.16	1002.6	700.278
Chr1	HG03372	9454	3387.84	1620.61	940.671	646.885
Chr1	HG03376	9522	3472.05	1703.81	1006.32	700.351
Chr1	HG03378	9570	3493.77	1718.73	1018.67	709.093
Chr1	HG03380	9583	3485.69	1705.9	1017.78	715.099
Chr1	HG03382	9495	3464.98	1713.22	1041.71	746.604
Chr1	HG03385	9536	3403.12	1644.67	982.829	696.551
Chr1	HG03388	9505	3388.06	1638.93	983.968	699.358
Chr1	HG03391	9577	3427.97	1662.42	993.287	703.13
Chr1	HG03394	9536	3400.27	1641.4	978.252	694.285
Chr1	HG03397	9555	3441.19	1686.46	1023.35	736.85
Chr1	HG03401	9520	3436.43	1686.57	1010.92	711.568
Chr1	HG03410	9557	3475.62	1687.52	1002.54	706.465
Chr1	HG03419	9541	3447.5	1708.9	1044.15	747.507
Chr1	HG03428	9500	3408.65	1643.19	983.503	699.861
Chr1	HG03432	9550	3429.33	1681.67	1004.28	703.978
Chr1	HG03433	9577	3439.08	1680.1	1020.43	735.726
Chr1	HG03436	9548	3461.81	1680.79	988.346	688.98
Chr1	HG03437	9528	3464.65	1738.96	1072.13	771.629
Chr1	HG03439	9465	3406.37	1664.6	1004.33	715.305
Chr1	HG03442	9521	3429.52	1680.16	1015.07	725.276
Chr1	HG03445	9583	3480.49	1702.16	1027.47	735.449
Chr1	HG03446	9491	3396.67	1690.2	1041.05	752.054
Chr1	HG03449	9552	3398.01	1652.76	991.262	703.641
Chr1	HG03451	9577	3466.64	1682.81	999.958	704.578
Chr1	HG03452	9470	3401.09	1668.87	1010.43	721.249
Chr1	HG03455	9530	3450.1	1699.16	1028.17	735.204
Chr1	HG03457	9509	3380.05	1620.77	961.741	681.034
Chr1	HG03458	9554	3462.33	1708.28	1032.6	734.185
Chr1	HG03460	9515	3394.52	1662.69	1009.18	722.439
Chr1	HG03461	9494	3432.47	1677.54	1014.81	726.053
Chr1	HG03464	9545	3443.48	1688.26	1020.4	729.147
Chr1	HG03469	9597	3507.47	1728.54	1051.12	754.075
Chr1	HG03470	9563	3480.42	1702.5	1015.77	714.874
Chr1	HG03472	9549	3420.44	1654.51	985.468	695.141
Chr1	HG03473	9521	3433.88	1676.55	1002.34	709.872
Chr1	HG03476	9545	3464.23	1682.85	996.281	700.038
Chr1	HG03478	9508	3397.35	1686.66	1035.47	744.407
Chr1	HG03479	9553	3462.28	1682.31	1000.93	704.603
Chr1	HG03484	9542	3432.93	1708.27	1047.03	748.438
Chr1	HG03485	9573	3435.41	1665.6	1004.21	722.41
Chr1	HG03488	9157	3248.99	1605.49	979.381	702.813
Chr1	HG03490	9193	3263.44	1617.92	992.303	714.639
Chr1	HG03491	9182	3257.47	1603.22	987.101	717.617
Chr1	HG03499	9512	3404.94	1655.95	996.765	713.375
Chr1	HG03511	9522	3430.13	1648.5	971.689	683.098
Chr1	HG03514	9535	3456.96	1723.94	1050.18	747.827
Chr1	HG03515	9530	3425.56	1682.12	1015.54	720.359
Chr1	HG03517	9492	3437.06	1677.14	1007.15	717.924
Chr1	HG03518	9492	3397.92	1661.64	999.732	708.744
Chr1	HG03520	9546	3406.52	1663.62	1003.01	711.298
Chr1	HG03521	9570	3480.12	1727.91	1068.98	778.213
Chr1	HG03538	9489	3385.37	1646.52	994.52	713.815
Chr1	HG03539	9518	3459.15	1694.67	1012.39	714.23
Chr1	HG03547	9574	3439.44	1676.42	1007.18	716.112
Chr1	HG03548	9557	3487.95	1711.92	1020.56	720.249
Chr1	HG03556	9512	3432.5	1677.06	1007.2	714.418
Chr1	HG03557	9533	3435.2	1696.6	1030.13	738.299
Chr1	HG03558	9566	3421.03	1659.54	996.153	708.894
Chr1	HG03559	9537	3412	1634.12	968.641	685.85
Chr1	HG03563	9574	3474.37	1687.65	997.153	697.653
Chr1	HG03565	9518	3440.57	1683.61	1006.73	711.113
Chr1	HG03567	9505	3466.15	1721.13	1047.4	748.61
Chr1	HG03571	9510	3416.23	1672.77	1012.62	725.89
Chr1	HG03572	9571	3428.11	1659.27	987.821	699.912
Chr1	HG03575	9521	3446.32	1710.15	1047.34	750.488
Chr1	HG03577	9527	3415.46	1661.75	994.424	708.438
Chr1	HG03578	9521	3411.81	1658.13	987.522	696.331
Chr1	HG03583	9547	3454.99	1678.48	997.833	705.177
Chr1	HG03585	9184	3225.9	1556.79	917.01	638.371
Chr1	HG03589	9134	3131.05	1487.14	876.828	615.58
Chr1	HG03593	9216	3220.46	1566.11	938.615	663.393
Chr1	HG03594	9134	3224.43	1558.3	924.535	653.621
Chr1	HG03595	9124	3231.05	1560.62	926.584	654.453
Chr1	HG03598	9201	3198.61	1548.19	925.675	655.649
Chr1	HG03600	9151	3179.05	1540.92	932.037	667.875
Chr1	HG03603	9224	3223.12	1551.8	929.716	663.318
Chr1	HG03604	9196	3226.47	1575.48	956.757	687.518
Chr1	HG03607	9156	3194.96	1533.72	906.754	637.967
Chr1	HG03611	9158	3211.93	1571.55	952.049	679.881
Chr1	HG03615	9086	3191.12	1555.81	939.795	669.711
Chr1	HG03616	9170	3233.76	1580.78	954.278	679.203
Chr1	HG03619	9167	3213.01	1532.04	888.86	614.19
Chr1	HG03624	9166	3174.26	1531.19	924.948	661.597
Chr1	HG03625	9224	3316.19	1634.82	973.616	678.297
Chr1	HG03629	9099	3209.31	1591.27	961.243	679.242
Chr1	HG03631	9214	3237.77	1593.68	972.815	697.857
Chr1	HG03634	9147	3182.2	1549.88	943.458	679.178
Chr1	HG03636	9060	3185.97	1590.24	971.036	692.579
Chr1	HG03640	9198	3268.35	1624.54	1010	739.795
Chr1	HG03642	9227	3247.9	1595.36	968.222	696.36
Chr1	HG03643	9125	3214.21	1571.37	951.325	681.215
Chr1	HG03644	9170	3204.4	1559.35	937.897	669.556
Chr1	HG03645	9152	3168.33	1535.85	926.303	661.397
Chr1	HG03646	9146	3202.89	1576.47	968.76	702.609
Chr1	HG03649	9203	3246.36	1605.67	981.447	706.255
Chr1	HG03652	9172	3248.36	1583.84	949.398	675.005
Chr1	HG03653	9168	3208.33	1577.01	963.666	697.78
Chr1	HG03660	9132	3201.18	1543.98	913.272	639.976
Chr1	HG03663	9160	3249.61	1604.01	969.396	687.409
Chr1	HG03667	9195	3237.95	1586.61	959.367	683.776
Chr1	HG03668	9187	3221.85	1582.63	969.183	700.261
Chr1	HG03672	9189	3235.5	1596.23	975.221	698.566
Chr1	HG03673	9213	3200.88	1559.48	943.3	673.891
Chr1	HG03679	9175	3194.57	1547.33	927.647	659.955
Chr1	HG03680	9192	3256.71	1591.74	946.102	659.971
Chr1	HG03681	9176	3225.27	1552.15	916.22	642.885
Chr1	HG03684	9183	3281.78	1627.19	987.01	703.847
Chr1	HG03685	9148	3180.28	1542.42	917.731	646.328
Chr1	HG03686	9115	3219.94	1587.08	964.156	687.856
Chr1	HG03687	9156	3205.96	1558.14	946.224	681.487
Chr1	HG03689	9132	3248.47	1617.66	987.712	700.851
Chr1	HG03690	9177	3207.73	1570.79	954.364	685.246
Chr1	HG03691	9115	3207.5	1567.62	947.701	679.037
Chr1	HG03692	9138	3211.86	1561.89	929.497	655.495
Chr1	HG03693	9239	3315.27	1640.17	998.23	719.614
Chr1	HG03694	9141	3224.23	1585.44	974.34	708.902
Chr1	HG03695	9144	3191.83	1553.52	943.314	680.271
Chr1	HG03696	9177	3251.73	1589.19	961.584	690.992
Chr1	HG03697	9187	3244.08	1608.88	988.173	713.539
Chr1	HG03698	9173	3253.53	1607.3	982.065	704.754
Chr1	HG03702	9163	3212.05	1545.89	921.542	653.117
Chr1	HG03703	9175	3222.19	1581.22	951.471	672.547
Chr1	HG03705	9199	3221.5	1565.31	945.662	672.761
Chr1	HG03706	9200	3251.4	1600.61	964.617	683.129
Chr1	HG03708	9162	3214.84	1556.35	935.014	668.09
Chr1	HG03709	9153	3260.6	1644.64	1022.68	743.903
Chr1	HG03711	9258	3222.23	1538.06	918.05	655.006
Chr1	HG03713	9183	3245.68	1578.61	938.067	659.325
Chr1	HG03714	9160	3164.6	1519.09	903.781	636.735
Chr1	HG03716	9196	3224.76	1579.52	950.417	674.242
Chr1	HG03717	9193	3255.67	1619.7	1008.36	737.5
Chr1	HG03718	9240	3259.54	1584.05	955.815	680.929
Chr1	HG03720	9134	3168.68	1541.66	936.773	675.98
Chr1	HG03722	9124	3177.6	1551.13	945.734	681.63
Chr1	HG03727	9129	3229.57	1591.45	963.32	684.204
Chr1	HG03729	9166	3188.36	1532.81	908.977	640.711
Chr1	HG03730	9154	3222.55	1580.03	952.918	677.803
Chr1	HG03731	9211	3233.94	1575.05	952.912	681.682
Chr1	HG03733	9176	3289	1622.83	984.175	698.871
Chr1	HG03736	9139	3206.2	1553.1	933.927	667.211
Chr1	HG03738	9182	3203.14	1540.81	915.914	645.95
Chr1	HG03740	9302	3269.95	1585.42	955.727	686.205
Chr1	HG03741	9181	3261.75	1596.54	959.964	681.487
Chr1	HG03742	9156	3212.66	1568.8	947.139	675.79
Chr1	HG03743	9153	3169.76	1539.86	924.847	654.085
Chr1	HG03744	9178	3226	1591.09	977.308	708.485
Chr1	HG03745	9176	3187.7	1530.49	914.458	649.767
Chr1	HG03746	9202	3280.94	1617.02	983.925	705.581
Chr1	HG03750	9183	3224.9	1556.77	919.301	641.195
Chr1	HG03752	9160	3216.67	1557.91	924.011	646.312
Chr1	HG03753	9172	3220.32	1592.95	991.002	725.819
Chr1	HG03754	9210	3229.84	1547.83	911.201	639.628
Chr1	HG03755	9157	3216.99	1575.33	944.863	666.137
Chr1	HG03756	9110	3148.22	1506.12	899.513	634.269
Chr1	HG03757	9230	3244.25	1600.22	984.068	711.862
Chr1	HG03760	9172	3251.22	1614.63	983.656	702.226
Chr1	HG03762	9209	3198.25	1535.22	918.646	653.55
Chr1	HG03765	9177	3187.23	1572.66	969.294	703.521
Chr1	HG03767	9136	3182.89	1559.84	957.214	693.531
Chr1	HG03770	9194	3232.03	1594.25	971.961	696.67
Chr1	HG03771	9214	3244.08	1589.51	958.922	683.103
Chr1	HG03772	9126	3193.55	1584.94	989.521	729.679
Chr1	HG03773	9251	3244.7	1561.88	929.742	658.001
Chr1	HG03774	9105	3260.62	1627.2	986.75	703.076
Chr1	HG03775	9130	3210.57	1539.92	907.796	635.07
Chr1	HG03777	9089	3140.42	1525.5	921.901	660.469
Chr1	HG03778	9177	3251.45	1584.5	944.618	664.52
Chr1	HG03779	9176	3201.16	1537.86	916.974	651.747
Chr1	HG03780	9089	3188.17	1567.63	958.421	689.327
Chr1	HG03781	9167	3217.13	1573	962.167	698.833
Chr1	HG03782	9173	3218.31	1540.96	896.316	620.688
Chr1	HG03784	9153	3238.57	1564.06	930.268	657.691
Chr1	HG03785	9164	3259.24	1631.27	1012.2	734.816
Chr1	HG03786	9213	3257.85	1590.53	950.083	670.289
Chr1	HG03787	9154	3188.23	1567.64	959.115	690.073
Chr1	HG03788	9181	3186.84	1534.78	934.838	681.515
Chr1	HG03789	9166	3270.48	1631.06	1014.15	738.835
Chr1	HG03790	9142	3201.84	1537.45	900.801	627.047
Chr1	HG03792	9075	3165.27	1551.24	938.959	673.035
Chr1	HG03793	9186	3258.23	1608.19	980.706	704.599
Chr1	HG03796	9207	3226.56	1587.68	976.128	706.599
Chr1	HG03800	9166	3218.54	1591.26	968.417	689.954
Chr1	HG03802	9175	3225.93	1582.84	963.13	690.868
Chr1	HG03803	9203	3246.32	1564.94	928.368	653.642
Chr1	HG03805	9135	3211.37	1551.51	927.042	660.566
Chr1	HG03808	9142	3171.53	1545.1	948.547	692.088
Chr1	HG03809	9153	3248.36	1617.77	999.277	723.233
Chr1	HG03812	9176	3248.08	1595.75	954.091	671.183
Chr1	HG03814	9142	3222.02	1599.61	971.874	685.611
Chr1	HG03815	9152	3211.48	1547.48	919.333	649.206
Chr1	HG03817	9168	3190.4	1547.21	928.473	658.645
Chr1	HG03821	9149	3194.32	1539.65	915.813	650.356
Chr1	HG03823	9246	3259.91	1605.52	982.44	708.206
Chr1	HG03824	9190	3213.91	1585.58	964.179	686.008
Chr1	HG03826	9147	3166.41	1528.76	922.919	664.35
Chr1	HG03829	9108	3171.92	1535.1	909.127	636.094
Chr1	HG03830	9199	3241.96	1584.68	944.852	662.811
Chr1	HG03832	9234	3275.75	1609.45	984.222	711.052
Chr1	HG03833	9161	3201.96	1544.46	919.503	650.087
Chr1	HG03836	9128	3207.45	1553.89	930.275	657.83
Chr1	HG03837	9109	3173.46	1516.26	905.266	647.022
Chr1	HG03838	9218	3261.05	1610.28	986.322	712.184
Chr1	HG03844	9119	3202.29	1534.7	891.342	615.596
Chr1	HG03846	9165	3237.42	1609.53	988.964	714.059
Chr1	HG03848	9169	3200.84	1538.97	910.77	639.165
Chr1	HG03849	9225	3259.65	1596.92	975.594	707.316
Chr1	HG03850	9126	3176.78	1544.88	929.497	661.068
Chr1	HG03851	9142	3232.47	1571	941.344	670.074
Chr1	HG03854	9241	3252.48	1585.07	954.136	679.065
Chr1	HG03856	9184	3208.41	1553.39	937.404	674.42
Chr1	HG03857	9192	3202.64	1543.44	921.108	651.8
Chr1	HG03858	9115	3178.61	1535.08	930.136	673.426
Chr1	HG03861	9136	3203.9	1573.95	955.623	680.712
Chr1	HG03862	8951	3136.73	1537.05	912.153	634.057
Chr1	HG03863	9175	3271.7	1622.29	994.666	716.373
Chr1	HG03864	9176	3280.26	1628.89	982.52	693.64
Chr1	HG03866	9144	3200.17	1559.62	959.223	699.123
Chr1	HG03867	9055	3166.33	1534.8	898.754	617.607
Chr1	HG03868	9113	3186.12	1565.87	951.196	678.877
Chr1	HG03869	9185	3221.95	1574.97	957.582	686.159
Chr1	HG03870	9095	3182.67	1534.1	913.476	645.65
Chr1	HG03871	9171	3230.16	1576.65	951.457	679.769
Chr1	HG03872	9178	3241.34	1588.04	969.137	700.904
Chr1	HG03873	9170	3178.66	1507.14	880.43	614.359
Chr1	HG03874	9188	3195.47	1539.56	918.959	647.883
Chr1	HG03875	9268	3289.49	1595.98	958.494	682.853
Chr1	HG03882	9180	3231.78	1566.23	934.227	658.048
Chr1	HG03884	9178	3207.19	1549.75	925.994	656.526
Chr1	HG03885	9224	3254.26	1605.92	970.202	686.359
Chr1	HG03886	9129	3222.68	1617.6	1011.81	740.585
Chr1	HG03887	9188	3258.01	1624.11	995.869	711.747
Chr1	HG03888	9160	3190.86	1553.78	945.381	679.406
Chr1	HG03890	9120	3249.24	1614.47	966.818	676.074
Chr1	HG03894	9192	3249.32	1598.67	960.263	674.863
Chr1	HG03895	9142	3170.47	1540.02	933.398	667.594
Chr1	HG03896	9174	3233.56	1570.46	944.875	676.836
Chr1	HG03897	9105	3225.85	1609.48	982.919	699.429
Chr1	HG03898	9165	3210.24	1533.27	901.958	631.54
Chr1	HG03899	9150	3270.2	1587.92	934.36	648.067
Chr1	HG03900	9178	3186.87	1529.15	912.607	645.244
Chr1	HG03902	9196	3210.43	1532.84	891.143	614.204
Chr1	HG03905	9185	3215.09	1587.14	980.122	716.288
Chr1	HG03907	9203	3250.84	1577.14	940.389	663.463
Chr1	HG03908	9161	3156.6	1523.29	912.257	648.466
Chr1	HG03910	9205	3277.51	1619.63	971.407	683.183
Chr1	HG03911	9157	3212.07	1564.07	927.416	650.761
Chr1	HG03913	9148	3165.58	1525.69	919.411	658.142
Chr1	HG03914	9194	3210.84	1570.51	957.776	690.92
Chr1	HG03916	9148	3204.19	1564.71	939.624	667.287
Chr1	HG03917	9166	3211.89	1566.87	936.713	657.819
Chr1	HG03919	9132	3175.78	1529.94	915.174	651.577
Chr1	HG03920	9148	3223.71	1558.96	939.683	673.4
Chr1	HG03922	9197	3204.46	1536.06	912.446	646.323
Chr1	HG03925	9201	3213.67	1550.52	922.54	647.632
Chr1	HG03926	9238	3280.47	1611.21	976.605	697.111
Chr1	HG03928	9123	3231.57	1611.17	992.003	712.395
Chr1	HG03931	9160	3248.62	1599.56	961.78	681.441
Chr1	HG03934	9170	3201.82	1548.08	926.356	657.275
Chr1	HG03937	9183	3213	1537.13	892.182	614.463
Chr1	HG03940	9223	3177.47	1553.33	959.962	700.882
Chr1	HG03941	9175	3225.23	1577.25	952.779	679.015
Chr1	HG03943	9195	3221.09	1560.76	927.93	654.078
Chr1	HG03944	9228	3246.77	1578.72	953.362	680.98
Chr1	HG03945	9168	3210.93	1557.68	921.553	641.721
Chr1	HG03947	9139	3175.62	1521.21	907.094	646.744
Chr1	HG03949	9109	3194.21	1559.66	951.04	687.302
Chr1	HG03950	9165	3206.86	1530.19	907.324	641.754
Chr1	HG03951	9203	3225.86	1555.44	921.973	648.045
Chr1	HG03953	9086	3267.72	1591.72	931.27	645.622
Chr1	HG03955	9073	3197.7	1578.21	957.844	684.52
Chr1	HG03960	9129	3178.46	1535.29	920.564	653.968
Chr1	HG03963	9168	3199	1562.52	940.867	668.941
Chr1	HG03965	9171	3195.04	1540.92	916.56	648.824
Chr1	HG03967	9104	3196.49	1539.09	911.554	643.622
Chr1	HG03968	9152	3189.22	1554.53	942.592	678.048
Chr1	HG03969	9210	3273.82	1626.77	993.033	710.277
Chr1	HG03971	9184	3225.07	1561.17	925.924	651.634
Chr1	HG03973	9204	3259.81	1601.75	968.643	689.402
Chr1	HG03974	9168	3197.2	1545.96	915.377	642.368
Chr1	HG03976	9195	3243.7	1584.49	950.351	672.777
Chr1	HG03977	9138	3221.49	1566.23	934.637	655.359
Chr1	HG03978	9188	3271.46	1632.09	1001.57	720.05
Chr1	HG03985	9161	3232.1	1582.66	954.452	680.106
Chr1	HG03986	9235	3272.08	1592.51	952.117	672.55
Chr1	HG03989	9184	3167.3	1515.92	906.412	648.112
Chr1	HG03990	9231	3250.84	1586.96	966.422	697.921
Chr1	HG03991	9130	3252.42	1581.46	936.107	655.202
Chr1	HG03995	9177	3215.13	1573.59	957.59	689.35
Chr1	HG03998	9163	3185.91	1519.82	896.782	631.565
Chr1	HG03999	9167	3234.13	1562.82	927.286	650.015
Chr1	HG04001	9161	3224.95	1570.35	932.884	652.16
Chr1	HG04002	9141	3176.7	1558.09	955.644	693.461
Chr1	HG04003	9249	3263.51	1610.82	990.759	720.003
Chr1	HG04006	9210	3266.56	1582.95	939.301	656.324
Chr1	HG04014	9119	3154.86	1515.35	895.331	626.913
Chr1	HG04015	9149	3166	1552.01	944.482	676.705
Chr1	HG04017	9153	3241.07	1605.96	974.818	696.468
Chr1	HG04018	9130	3256.19	1600.39	963.079	681.66
Chr1	HG04019	9157	3232.86	1594.64	981.065	711.831
Chr1	HG04020	9188	3216.17	1563.07	942.591	671.637
Chr1	HG04022	9130	3180.44	1549.79	939.35	672.102
Chr1	HG04023	9095	3181.25	1552.21	928.985	654.924
Chr1	HG04025	9167	3232.02	1584.77	959.711	684.791
Chr1	HG04026	9104	3193.18	1551.53	925.933	652.038
Chr1	HG04029	9141	3216.12	1551.86	916.993	638.891
Chr1	HG04033	9151	3218.46	1547.55	911.086	637.791
Chr1	HG04035	9167	3203.12	1541.06	914.121	644.037
Chr1	HG04038	9124	3208.11	1584.23	976.176	705.401
Chr1	HG04039	9169	3195.48	1534.24	923.804	665.147
Chr1	HG04042	9135	3232.69	1592.72	967.632	695.127
Chr1	HG04047	9160	3188.15	1556.68	947.584	679.958
Chr1	HG04054	9187	3252.47	1622.33	1004.93	732.053
Chr1	HG04056	9136	3204.07	1559.22	941.833	672.552
Chr1	HG04059	9170	3225.96	1568.01	942.964	669.481
Chr1	HG04060	9195	3219.27	1578.39	953.327	676.141
Chr1	HG04061	9132	3219.05	1570.5	963.534	704.716
Chr1	HG04062	9153	3203.04	1571.13	958.108	689.461
Chr1	HG04063	9095	3216.37	1590.2	968.977	694.969
Chr1	HG04070	9075	3226.15	1587.09	968.123	696.026
Chr1	HG04075	9201	3238.51	1566.35	919.881	638.482
Chr1	HG04076	9149	3191.44	1563.54	947.8	678.865
Chr1	HG04080	9177	3223.9	1541.86	899.102	624.368
Chr1	HG04090	9155	3200.05	1551.85	913.757	629.89
Chr1	HG04093	9107	3170.61	1576.27	961.772	683.245
Chr1	HG04094	9161	3216.51	1558.42	929.755	659.903
Chr1	HG04096	9153	3187.36	1561.84	956.686	690.306
Chr1	HG04098	9161	3213.38	1574.22	974.192	715.056
Chr1	HG04099	9183	3268.46	1616.39	998.256	731.185
Chr1	HG04100	9134	3165.14	1521.41	900.476	632.976
Chr1	HG04106	9056	3107.03	1487.95	890.75	635.249
Chr1	HG04107	9176	3206.94	1540.89	917.94	649.042
Chr1	HG04118	9109	3192.53	1539.51	905.49	629.452
Chr1	HG04131	9140	3211.18	1569.95	953.946	687.245
Chr1	HG04134	9131	3240.53	1607.39	990.884	722.083
Chr1	HG04140	9188	3235.07	1566.12	937.07	660.066
Chr1	HG04141	9172	3272.81	1626.31	996.11	714.968
Chr1	HG04144	9215	3209.97	1551.77	928.484	659.884
Chr1	HG04146	9235	3288.19	1617.48	989.851	716.538
Chr1	HG04152	9177	3265.25	1590.39	939.093	656.521
Chr1	HG04153	9207	3267.12	1582.05	940.893	666.316
Chr1	HG04155	9174	3219.51	1576.98	961.034	689.032
Chr1	HG04156	9153	3215.91	1552.83	919.413	647.671
Chr1	HG04158	9203	3249.7	1581.79	931.388	650.712
Chr1	HG04159	9190	3202.68	1546.51	915.784	643.371
Chr1	HG04161	9241	3230.88	1533.67	893.651	621.456
Chr1	HG04162	9150	3202.76	1548.96	939.108	677.35
Chr1	HG04164	9142	3264.71	1620.18	999.507	727.301
Chr1	HG04171	9269	3236.43	1568.68	947.8	679.449
Chr1	HG04173	9161	3213.25	1566.32	944.794	672.92
Chr1	HG04176	9168	3222.41	1532.67	886.092	611.212
Chr1	HG04177	9153	3199.41	1571.55	959.779	690.137
Chr1	HG04180	9158	3238.01	1588.33	965.864	696.61
Chr1	HG04182	9155	3237.06	1611.86	998.594	729.217
Chr1	HG04183	9187	3211.51	1583.28	977.464	711.893
Chr1	HG04185	9148	3199.71	1570.5	955.072	683.176
Chr1	HG04186	9208	3237.86	1591.37	964.499	689.142
Chr1	HG04188	9173	3205.3	1551.32	925.008	657.646
Chr1	HG04189	9151	3184.56	1557.1	945.082	676.691
Chr1	HG04194	9175	3226.09	1562.98	931.457	657.395
Chr1	HG04195	9232	3238.42	1552.33	909.659	633.63
Chr1	HG04198	9163	3203.7	1544.98	918.17	648.404
Chr1	HG04200	9192	3259.42	1598.46	964.32	685.214
Chr1	HG04202	9127	3197.95	1548.83	917.188	642.576
Chr1	HG04206	9121	3177.59	1504.57	885.803	622.525
Chr1	HG04209	9151	3159.7	1505.82	892.965	631.236
Chr1	HG04210	9209	3257.45	1598.94	968.758	695.012
Chr1	HG04211	9010	3115.63	1515.13	926.349	670.29
Chr1	HG04212	9178	3210.9	1531.93	893.906	622.135
Chr1	HG04214	9175	3230.51	1571.03	938.37	661.939
Chr1	HG04216	9124	3230.07	1565.67	926.109	645.368
Chr1	HG04219	9185	3215.31	1576.16	958.149	686.767
Chr1	HG04222	9182	3254.61	1587.1	952.35	673.993
Chr1	HG04225	9208	3265.99	1624.7	997.719	720.834
Chr1	HG04227	9189	3245.78	1598.16	980.244	709.567
Chr1	HG04229	9150	3217.63	1563.79	933.918	658.97
Chr1	HG04235	9173	3225	1553.44	917.809	644.316
Chr1	HG04238	9222	3222.91	1566.44	941.789	672.598
Chr1	HG04239	9207	3215.94	1581.86	969.182	697.28
Chr1	NA06984	9140	3218.6	1580.75	968.212	695.885
Chr1	NA06985	9115	3221.64	1617.87	1012.75	743.924
Chr1	NA06986	9117	3199.68	1562.51	942.589	670.848
Chr1	NA06989	9130	3199.58	1565.44	949.92	679.416
Chr1	NA06994	9076	3226.02	1634.9	1015.15	731.774
Chr1	NA07000	9189	3229.82	1557.39	925.446	653.132
Chr1	NA07037	9132	3194.78	1576.28	970.823	701.011
Chr1	NA07048	9220	3220.79	1576.21	973.984	713.241
Chr1	NA07051	9089	3186.73	1543.81	918.028	647.351
Chr1	NA07056	9143	3225.05	1601.65	987.373	717.102
Chr1	NA07347	9127	3215.48	1592.12	988.311	724.691
Chr1	NA07357	9082	3246.55	1614.78	992.161	718.993
Chr1	NA10847	9169	3233.16	1599.66	971.921	693.383
Chr1	NA10851	9134	3222.96	1583.18	957.735	680.419
Chr1	NA11829	9145	3229.43	1615.15	1003.13	730.111
Chr1	NA11830	9095	3134.19	1510.88	920.217	666.606
Chr1	NA11831	9086	3209.02	1595.05	976.165	698.684
Chr1	NA11832	9130	3241.88	1586.62	956.484	682.645
Chr1	NA11840	9141	3182.75	1546.02	928.639	657.531
Chr1	NA11843	9223	3234.84	1591.73	974.843	699.596
Chr1	NA11881	9019	3135	1525.72	916.594	649.589
Chr1	NA11892	9164	3241.17	1613.6	993.899	718.523
Chr1	NA11893	9130	3160.45	1502.53	895.271	638.868
Chr1	NA11894	9148	3218.21	1561.51	936.261	664.916
Chr1	NA11918	9154	3246.74	1603.63	977.937	703.299
Chr1	NA11919	9206	3237.96	1569.96	933.961	657.298
Chr1	NA11920	9104	3182.11	1568.55	965.423	699.544
Chr1	NA11930	9132	3208.25	1599.99	986.451	706.37
Chr1	NA11931	9079	3193.78	1574.95	960.951	688.173
Chr1	NA11932	9117	3229.88	1588.12	972.704	703.365
Chr1	NA11933	9112	3212.39	1579.43	958.546	684.542
Chr1	NA11992	9181	3245.76	1596.68	969.218	690.432
Chr1	NA11994	9155	3220.63	1599.5	979.214	701.04
Chr1	NA11995	9125	3223.6	1592.19	976.23	702.604
Chr1	NA12003	9016	3147.87	1545.76	954.31	701.293
Chr1	NA12004	9118	3183.69	1560.59	964.252	704.544
Chr1	NA12005	9075	3133.81	1519.68	928.295	673.733
Chr1	NA12006	9155	3222.3	1586.82	969.375	696.662
Chr1	NA12043	9085	3223.96	1605.57	990.152	716.408
Chr1	NA12044	9113	3176.79	1552.09	937.915	667.493
Chr1	NA12045	9091	3193.14	1557.56	938.274	667.68
Chr1	NA12046	9116	3237.97	1626.53	1004.68	726.051
Chr1	NA12058	9195	3247.86	1606.56	984.878	709.437
Chr1	NA12144	9130	3215.06	1568.23	957.116	694.591
Chr1	NA12154	9132	3198.49	1559.34	938.839	665.435
Chr1	NA12155	9120	3192.97	1554.2	938.018	669.606
Chr1	NA12156	9091	3205.03	1596.41	994.067	724.833
Chr1	NA12234	9153	3231.08	1610.91	994.053	716.408
Chr1	NA12249	9076	3190.04	1570.04	957.404	685.659
Chr1	NA12272	9091	3188.6	1568.65	962.698	695.597
Chr1	NA12273	9229	3247.77	1605.94	989.48	717.859
Chr1	NA12275	9191	3278.4	1614.9	982.172	706.807
Chr1	NA12282	9119	3210.03	1572.06	970.534	712.378
Chr1	NA12283	9144	3238.35	1597.44	975.426	701.008
Chr1	NA12286	9100	3187.92	1527.64	911.136	647.481
Chr1	NA12287	9117	3169.59	1528.03	914.537	649.882
Chr1	NA12340	9132	3217.99	1600.51	990.429	715.915
Chr1	NA12341	9166	3191.84	1546.16	928.133	660.622
Chr1	NA12342	9139	3208.48	1576.33	963.903	697.928
Chr1	NA12347	9169	3282.17	1655.47	1041.08	766.581
Chr1	NA12348	9135	3218.07	1579.7	963.741	694.112
Chr1	NA12383	9141	3222.16	1582.15	961.95	689.004
Chr1	NA12399	9155	3237.24	1583.94	954.524	678.699
Chr1	NA12400	9143	3258.51	1619.31	1000.69	728.755
Chr1	NA12413	9137	3197.51	1573.09	961.21	689.137
Chr1	NA12414	9068	3215.5	1589.64	970.047	697.404
Chr1	NA12489	9121	3180.47	1538.52	921.272	654.56
Chr1	NA12546	9132	3228.5	1621.53	1013.27	739.207
Chr1	NA12716	9131	3202.72	1582.39	972.482	702.809
Chr1	NA12717	9195	3245.18	1605.79	983.01	706.047
Chr1	NA12718	9060	3205.85	1594.32	984.637	715.17
Chr1	NA12748	9098	3185.05	1586.09	993.814	733.03
Chr1	NA12749	9164	3244.81	1621.04	993.583	711.015
Chr1	NA12750	9143	3180.74	1554.68	949.328	686.129
Chr1	NA12751	9095	3242.21	1628.87	1009.69	734.017
Chr1	NA12760	9117	3208.38	1568.45	958.068	692.001
Chr1	NA12761	9108	3190.79	1581.46	973.674	704.345
Chr1	NA12762	9056	3168.67	1534.24	916.244	646.877
Chr1	NA12763	9140	3230.66	1607.65	997.068	728.105
Chr1	NA12775	9166	3236.79	1586.19	958.583	685.032
Chr1	NA12776	9131	3174.43	1532.64	923.733	662.786
Chr1	NA12777	9113	3193.48	1574.25	965.569	694.797
Chr1	NA12778	9139	3170.23	1504.16	887.195	625.256
Chr1	NA12812	9159	3199.67	1574.54	967.889	698.531
Chr1	NA12813	9135	3232.85	1602.46	972.521	690.505
Chr1	NA12814	9092	3194.17	1582	984.157	719.913
Chr1	NA12815	9190	3257.5	1604.75	983.346	713.862
Chr1	NA12827	9123	3196.22	1554.37	932.831	661.377
Chr1	NA12828	9158	3194.43	1532.3	909.047	639.651
Chr1	NA12829	9090	3196.91	1577.67	970.209	702.665
Chr1	NA12830	9107	3192.61	1567.71	955.257	683.4
Chr1	NA12842	9115	3219.59	1599.51	982.607	706.28
Chr1	NA12843	9091	3191.7	1569.76	959.744	690.381
Chr1	NA12872	9096	3245.71	1623.94	1011.88	740.082
Chr1	NA12873	9104	3198.57	1583.08	987.845	725.267
Chr1	NA12874	8823	3037.56	1447.66	842.397	580.237
Chr1	NA12878	9121	3236.85	1581.92	941.438	658.759
Chr1	NA12889	9131	3195.24	1556.72	943.26	674.429
Chr1	NA12890	9089	3220.4	1572.7	951.673	681.282
Chr1	NA18486	9508	3396.47	1653.73	997.83	713.36
Chr1	NA18488	9528	3434.86	1667.08	992.872	700.366
Chr1	NA18489	9491	3413.07	1663.39	984.791	685.409
Chr1	NA18498	9485	3441.09	1711.72	1057.84	768.525
Chr1	NA18499	9557	3406.93	1634.46	971.03	687.033
Chr1	NA18501	9473	3401.71	1664.17	1008.21	721.949
Chr1	NA18502	9509	3437.91	1675.9	986.979	685.734
Chr1	NA18504	9498	3420.8	1674.8	1003.05	707.799
Chr1	NA18505	9474	3423.32	1655.61	974.167	680.079
Chr1	NA18507	9529	3449.84	1699.21	1035.89	746.322
Chr1	NA18508	9524	3437.05	1670.04	993.834	699.698
Chr1	NA18510	9497	3423.14	1679.45	1021.68	737.254
Chr1	NA18511	9480	3418.51	1691.66	1026.63	729.964
Chr1	NA18516	9513	3416.51	1659.26	984.069	687.962
Chr1	NA18517	9482	3441.07	1696	1011.92	705.211
Chr1	NA18519	9529	3471.06	1718.33	1042.41	746.441
Chr1	NA18520	9521	3443.56	1675.83	996.764	705.879
Chr1	NA18522	9458	3421.02	1685.31	1021.2	728.158
Chr1	NA18523	9535	3387.79	1624.58	965.306	682.412
Chr1	NA18525	9145	3275.75	1632.69	990.156	702.278
Chr1	NA18526	9194	3231.81	1570.67	951.178	680.546
Chr1	NA18528	9206	3247.88	1580.07	947.652	671.886
Chr1	NA18530	9152	3230.68	1555.36	918.856	644.795
Chr1	NA18531	9151	3228.91	1578.88	963.135	691.126
Chr1	NA18532	9190	3233.35	1577.57	927.683	641.049
Chr1	NA18533	9201	3258.71	1581.64	942.458	662.873
Chr1	NA18534	9127	3203.77	1568.31	961.674	694.293
Chr1	NA18535	9157	3216.59	1564.79	940.242	668.41
Chr1	NA18536	9200	3261.38	1617.48	1002.19	729.432
Chr1	NA18537	9134	3248.79	1619.66	999.912	721.956
Chr1	NA18538	9174	3241.72	1610.15	986.926	710.881
Chr1	NA18539	9111	3162.37	1539.81	927.215	658.469
Chr1	NA18541	9232	3260.18	1590.11	947.266	663.805
Chr1	NA18542	9200	3242.39	1584.75	949.507	667.402
Chr1	NA18543	9168	3247.12	1590.36	960.978	683.106
Chr1	NA18544	9180	3270.3	1601.22	955.933	673.627
Chr1	NA18545	9140	3204.04	1529.29	889.235	613.726
Chr1	NA18546	9170	3241.74	1601.04	982.304	707.266
Chr1	NA18547	9150	3222.42	1595.39	977.399	699.688
Chr1	NA18548	9180	3181.97	1519.62	891.91	622.591
Chr1	NA18549	9222	3246.06	1589.25	950.247	666.07
Chr1	NA18550	9159	3241.46	1592.9	968.412	693.206
Chr1	NA18552	9160	3208.39	1547.5	919.301	645.817
Chr1	NA18553	9147	3240.02	1580.72	953.231	680.871
Chr1	NA18555	9200	3257.68	1615.57	992.448	712.881
Chr1	NA18557	9171	3241.65	1593.54	977.023	707.018
Chr1	NA18558	9138	3217.85	1582.69	965.01	692.42
Chr1	NA18559	9183	3238.74	1581.63	950.397	672.047
Chr1	NA18560	9199	3216.11	1559.86	933.945	661.179
Chr1	NA18561	9129	3213.49	1549.15	914.331	639.498
Chr1	NA18562	9186	3237.1	1579.21	947.639	668.451
Chr1	NA18563	9234	3243.02	1560.92	931.141	659.217
Chr1	NA18564	9176	3240.54	1599.5	963.426	675.473
Chr1	NA18565	9170	3236.14	1570.59	935.457	658.115
Chr1	NA18566	9217	3278.28	1626.12	987.879	697.24
Chr1	NA18567	9163	3225.84	1570.25	942.144	666.204
Chr1	NA18570	9215	3282.15	1610.05	965.016	678.484
Chr1	NA18571	9123	3178.96	1536.72	924.134	659.335
Chr1	NA18572	9132	3219.3	1573.37	952.974	682.401
Chr1	NA18573	9177	3251.98	1604.25	968.83	683.179
Chr1	NA18574	9172	3261.73	1586.77	931.129	643.668
Chr1	NA18577	9212	3275.79	1616.3	971.226	678.439
Chr1	NA18579	9185	3247.47	1589.52	958.865	677.885
Chr1	NA18582	9220	3268.53	1609.87	969.734	685.479
Chr1	NA18591	9170	3244.06	1574.26	939.304	666.063
Chr1	NA18592	9215	3275.02	1602.93	964.364	687.394
Chr1	NA18593	9161	3233.67	1574.77	932.858	652.73
Chr1	NA18595	9230	3278.74	1590.56	943.923	663.438
Chr1	NA18596	9190	3244.67	1573.85	932.421	649.847
Chr1	NA18597	9144	3248.04	1593.1	959.623	681.267
Chr1	NA18599	9167	3259.43	1622.3	1003.64	727.276
Chr1	NA18602	9161	3246.02	1617.02	995.017	717.911
Chr1	NA18603	9157	3236.91	1605.96	989.761	713.636
Chr1	NA18605	9220	3242.63	1565.86	937.435	664.508
Chr1	NA18606	9170	3223.13	1567.14	944.449	672.812
Chr1	NA18608	9168	3226.02	1579.18	940.41	652.962
Chr1	NA18609	9159	3267.41	1611.14	988.608	713.528
Chr1	NA18610	9210	3260	1597.87	971.5	694.275
Chr1	NA18611	9152	3171.76	1526.26	908.31	640.034
Chr1	NA18612	9199	3267.84	1612.1	988.381	713.175
Chr1	NA18613	9186	3226.02	1562.42	924.913	643.788
Chr1	NA18614	9149	3276.65	1642.59	1003.57	713.946
Chr1	NA18615	9179	3248.05	1613.21	992.336	716.48
Chr1	NA18616	9152	3236.76	1567.75	937.88	663.202
Chr1	NA18617	9175	3274.28	1620.78	992.268	711.76
Chr1	NA18618	9160	3231.06	1575.17	955.558	683.576
Chr1	NA18619	9140	3272.49	1621.36	989.634	710.619
Chr1	NA18620	9175	3214	1559.33	930.584	652.304
Chr1	NA18621	9167	3239.6	1594.5	958.754	674.991
Chr1	NA18622	9173	3233.74	1575.87	943.881	666.027
Chr1	NA18623	9167	3290.86	1622.8	982.33	699.975
Chr1	NA18624	9157	3267.48	1615.72	969.524	678.632
Chr1	NA18625	9166	3226.88	1579.71	953.452	676.041
Chr1	NA18626	9132	3213.18	1564.96	939.917	667.742
Chr1	NA18627	9172	3225.72	1581.84	957.994	677.075
Chr1	NA18628	9180	3228.46	1581	954.994	680.922
Chr1	NA18629	9154	3230.61	1557.97	919.725	644.409
Chr1	NA18630	9166	3269.29	1600.3	958.128	674.435
Chr1	NA18631	9157	3264.95	1629.28	993.704	707.282
Chr1	NA18632	9148	3249.42	1594.54	943.576	653.244
Chr1	NA18633	9126	3223.14	1601.94	983.098	706.381
Chr1	NA18634	9205	3247.52	1567.75	928.006	652.88
Chr1	NA18635	9195	3272.05	1597.38	959.13	676.261
Chr1	NA18636	9177	3256.07	1605.97	966.305	681.875
Chr1	NA18637	9227	3309.99	1652.51	997.029	700.505
Chr1	NA18638	9191	3240.73	1591.23	953.98	672.278
Chr1	NA18639	9149	3183.05	1535.71	918.861	650.041
Chr1	NA18640	9230	3252.38	1598.2	983.238	712.432
Chr1	NA18641	9185	3222.09	1581.34	954.579	676.622
Chr1	NA18642	9179	3242.04	1583	954.793	681.27
Chr1	NA18643	9122	3230.56	1584.22	943.738	659.222
Chr1	NA18644	9192	3233.85	1601.42	982.853	704.153
Chr1	NA18645	9168	3285.91	1624.82	979.94	692.077
Chr1	NA18646	9175	3250.99	1605.09	971.683	692.672
Chr1	NA18647	9135	3212.18	1589.49	969.226	690.703
Chr1	NA18648	9173	3239.58	1575.02	945.909	669.691
Chr1	NA18740	9167	3247.57	1575.72	930.203	646.547
Chr1	NA18745	9144	3228.59	1571.87	929.1	646.138
Chr1	NA18747	9202	3272.41	1618.43	971.848	678.302
Chr1	NA18748	9204	3293.41	1599.27	943.474	659.716
Chr1	NA18749	9155	3221.41	1566.7	928.647	647.946
Chr1	NA18757	9119	3248.42	1602	962.242	676.585
Chr1	NA18853	9504	3411.42	1682.41	1025.43	733.983
Chr1	NA18856	9494	3407.1	1666.42	997.91	705.381
Chr1	NA18858	9497	3415.83	1658.45	979.24	685.233
Chr1	NA18861	9535	3431.79	1666.49	1000.78	712.575
Chr1	NA18864	9542	3416.91	1668.92	1001.09	709.606
Chr1	NA18865	9513	3425.35	1674.62	1008.19	718.678
Chr1	NA18867	9457	3407.45	1670.53	988.8	688.737
Chr1	NA18868	9551	3500.41	1757.64	1086.16	789.915
Chr1	NA18870	9511	3461.26	1712.15	1029.46	725.706
Chr1	NA18871	9434	3391.34	1661.7	1004.84	716.963
Chr1	NA18873	9552	3464.17	1714.16	1045.57	751.106
Chr1	NA18874	9501	3436.07	1673.93	1003.31	713.72
Chr1	NA18876	9519	3406.22	1654.78	994.673	708.712
Chr1	NA18877	9527	3414.04	1664.42	991.687	696.707
Chr1	NA18878	9477	3395.02	1643.4	980.695	693.173
Chr1	NA18879	9539	3445.52	1697.69	1030.65	735.376
Chr1	NA18881	9556	3471.38	1697.49	1010.23	707.144
Chr1	NA18907	9513	3437.36	1664.63	986.665	691.969
Chr1	NA18908	9501	3462.07	1708.97	1026.08	721.995
Chr1	NA18909	9559	3461.03	1720.4	1057.55	762.322
Chr1	NA18910	9445	3400.46	1645.78	978.662	690.978
Chr1	NA18912	9505	3446.33	1692.82	1021.44	728.386
Chr1	NA18915	9522	3420.18	1660.2	987.462	695.484
Chr1	NA18916	9541	3474.74	1718.76	1042.23	743.432
Chr1	NA18917	9557	3467	1693.9	1014.15	718.497
Chr1	NA18923	9531	3461.29	1734.33	1075.04	779.97
Chr1	NA18924	9566	3452.2	1701.48	1035.09	740.878
Chr1	NA18933	9500	3415.44	1693.11	1036.62	747.324
Chr1	NA18934	9556	3417.68	1654.13	981.017	692.302
Chr1	NA18939	9204	3269.45	1635.66	1017.11	736.588
Chr1	NA18940	9230	3278.49	1572.11	921.004	641.905
Chr1	NA18941	9178	3277.19	1614.59	981.638	701.808
Chr1	NA18942	9155	3237.37	1590.7	967.059	695.579
Chr1	NA18943	9187	3276.7	1625.22	993.992	713.342
Chr1	NA18944	9161	3229.74	1576.92	955.837	686.401
Chr1	NA18945	9169	3196.07	1560.64	943.555	672.456
Chr1	NA18946	9174	3240.46	1583.29	956.513	682.084
Chr1	NA18947	9191	3277.05	1628.75	998.034	718.359
Chr1	NA18948	9108	3222.8	1575.11	932.679	651.456
Chr1	NA18949	9150	3263.55	1587.28	933.246	648.417
Chr1	NA18950	9248	3282.76	1600.89	952.372	664.301
Chr1	NA18951	9162	3262.4	1634.59	1016.49	735.403
Chr1	NA18952	9144	3230.41	1613.6	1001.49	726.964
Chr1	NA18953	9113	3227.63	1573.39	936.793	659.351
Chr1	NA18954	9172	3251.32	1582.24	946.873	671.32
Chr1	NA18956	9225	3270.83	1594.73	962.184	684.596
Chr1	NA18957	9099	3194.74	1549.18	924.515	650.613
Chr1	NA18959	9203	3231.43	1558.08	926.432	651.818
Chr1	NA18960	9204	3270.71	1591.24	955.043	679.051
Chr1	NA18961	9099	3198.09	1540.84	905.607	629.677
Chr1	NA18962	9181	3275.49	1598.42	950.78	665.027
Chr1	NA18963	9183	3223.44	1557.08	920.38	643.447
Chr1	NA18964	9180	3243.19	1581.97	943.417	661.824
Chr1	NA18965	9169	3264.61	1591.21	944.85	664.231
Chr1	NA18966	9130	3235.94	1569.89	936.332	659.369
Chr1	NA18967	9202	3245.95	1579.24	942.198	664.833
Chr1	NA18968	9166	3235.95	1557.93	911.695	632.479
Chr1	NA18969	9111	3246.04	1604.03	960.757	668.977
Chr1	NA18970	9191	3243.09	1580.13	950.593	674.946
Chr1	NA18971	9195	3244.69	1578.8	947.468	671.372
Chr1	NA18972	9163	3237.11	1602.2	976.887	695.349
Chr1	NA18973	9135	3222.14	1559.91	929.887	657.204
Chr1	NA18974	9184	3261.87	1600.81	973.547	697.957
Chr1	NA18975	9184	3232.1	1579.11	939.105	654.965
Chr1	NA18976	9182	3201.4	1550.35	933.737	662.795
Chr1	NA18977	9190	3251.23	1554.59	912.931	639.257
Chr1	NA18978	9215	3289.9	1623.79	987.138	705.151
Chr1	NA18979	9150	3202.96	1562.15	935.148	661.392
Chr1	NA18980	9164	3248.77	1587.54	951.991	674.778
Chr1	NA18981	9219	3288.36	1614.03	978.651	698.497
Chr1	NA18982	9147	3230.44	1595.15	966.297	686.933
Chr1	NA18983	9225	3259.77	1602.12	975.814	695.024
Chr1	NA18984	9076	3191.28	1528.21	907.254	641.488
Chr1	NA18985	9222	3252.28	1568.31	931.987	658.419
Chr1	NA18986	9218	3302.35	1622.6	975.065	688.771
Chr1	NA18987	9203	3205.88	1529.65	897.13	627.787
Chr1	NA18988	9208	3235.47	1572.11	947.623	673.996
Chr1	NA18989	9230	3271.49	1591	946.281	662.556
Chr1	NA18990	9190	3261.54	1613.39	981.967	701.395
Chr1	NA18991	9146	3255.86	1630.8	1018.15	742.551
Chr1	NA18992	9106	3233.13	1609.3	986.401	704.441
Chr1	NA18993	9178	3278.32	1628.41	987.594	703.614
Chr1	NA18994	9162	3234.09	1575.23	951.028	680.051
Chr1	NA18995	9212	3238.37	1590.34	958.401	674.729
Chr1	NA18997	9150	3279.84	1635.23	994.677	709.567
Chr1	NA18998	9220	3231.33	1561.88	933.174	659.583
Chr1	NA18999	9190	3268.02	1608.19	977.116	700.186
Chr1	NA19000	9222	3305.95	1618.04	969.373	686.953
Chr1	NA19001	9181	3283.81	1609.78	970.027	691.006
Chr1	NA19002	9190	3236.42	1571.63	937.208	661.763
Chr1	NA19003	9148	3205.13	1539.98	912.572	641.509
Chr1	NA19004	9174	3254.65	1619.67	987.921	702.908
Chr1	NA19005	9210	3275.12	1607.11	957.008	668.663
Chr1	NA19006	9182	3207.59	1570.54	954.966	683.028
Chr1	NA19007	9192	3245.9	1596.13	972.362	693.453
Chr1	NA19009	9166	3226.17	1558.56	926.909	654.387
Chr1	NA19010	9187	3246.35	1611.43	993.036	717.23
Chr1	NA19011	9186	3265.21	1619.11	995.456	716.419
Chr1	NA19012	9127	3234.4	1549.1	903.956	628.959
Chr1	NA19017	9529	3419.65	1668.65	993.619	699.914
Chr1	NA19019	9481	3424.84	1691.73	1028.62	737.612
Chr1	NA19020	9500	3424.32	1671.87	997.696	701.587
Chr1	NA19023	9551	3457.08	1682.83	1012.8	720.755
Chr1	NA19024	9544	3430.71	1665.91	1008.62	725.951
Chr1	NA19025	9567	3450.58	1681.35	991.118	687.217
Chr1	NA19026	9559	3418.19	1657.17	983.833	690.996
Chr1	NA19027	9433	3393.49	1669.7	1011.52	721.599
Chr1	NA19028	9500	3415.55	1643.46	968.831	680.932
Chr1	NA19030	9501	3422.48	1663.49	995.525	704.747
Chr1	NA19031	9527	3499.21	1733.76	1038.83	732.594
Chr1	NA19035	9559	3432.77	1676.11	1003	707.564
Chr1	NA19036	9501	3433.11	1689.73	1013.61	715.064
Chr1	NA19037	9540	3416.03	1660.06	983.041	687.176
Chr1	NA19038	9526	3419.73	1678.16	1011.48	718.1
Chr1	NA19041	9552	3418.67	1649.07	974.046	681.517
Chr1	NA19042	9523	3418.44	1656.24	981.649	688.782
Chr1	NA19043	9473	3399.76	1682.5	1029.33	740.744
Chr1	NA19054	9235	3261.43	1575.89	933.017	655.071
Chr1	NA19055	9194	3262.19	1587.91	945.773	668.099
Chr1	NA19056	9150	3211.25	1578.36	961.974	689.704
Chr1	NA19057	9166	3227.01	1569.34	937.497	660.014
[truncated: 56,827 more rows]

## Sheet: Table S4
Table S4. The SNP-alpha diversity of each individual in the 1000-Genomes Project
Populations	ID	q=0	q=1	q=2	q=3	q=4
AFR	HG01879	55090	14921.4	6099.31	3133.8	1924.42
AFR	HG01880	56586	15298	6257.67	3170.58	1910.11
AFR	HG01882	55367	14952.6	6108.38	3141.49	1933.11
AFR	HG01883	57104	15302.4	6159.5	3130.65	1921.22
AFR	HG01885	55551	15014.4	6100.14	3118.97	1913.37
AFR	HG01886	57248	15371.8	6255.8	3219.6	1980.34
AFR	HG01889	57421	15462.4	6314.79	3255.72	2000.53
AFR	HG01890	55426	14931.7	6081.5	3124.46	1919.1
AFR	HG01894	57123	15360.1	6214.97	3157.5	1928.61
AFR	HG01896	57013	15229	6109.57	3067.66	1854.82
AFR	HG01912	55254	14947.5	6123.05	3159.5	1949.62
AFR	HG01914	55119	14933.9	6081.16	3074.07	1857.77
AFR	HG01915	57230	15411.5	6273.66	3206.49	1958.18
AFR	HG01956	57229	15436.3	6271.64	3198.1	1956.05
AFR	HG01958	57037	15423.4	6296.54	3239.13	1989.9
AFR	HG01985	57369	15499.5	6344.89	3258.39	2002.19
AFR	HG01986	55252	14869.6	6022.44	3092.18	1909.61
AFR	HG01988	54369	14615.1	5929.28	2998.53	1820.04
AFR	HG01989	56917	15328.5	6276.53	3229.75	1990.24
AFR	HG01990	55388	14983.7	6081.51	3070.22	1856.27
AFR	HG02009	55317	14907.3	6056.64	3090.88	1882.59
AFR	HG02010	57036	15292.5	6162.91	3135.48	1915.9
AFR	HG02012	57113	15217.9	6123.36	3149.5	1948.73
AFR	HG02013	55516	14943.7	6041.32	3042.7	1835.03
AFR	HG02014	55265	14949.4	6077.63	3095.6	1896.38
AFR	HG02051	55323	14916.1	6062.8	3088.7	1886.89
AFR	HG02052	57364	15455.8	6299.93	3234.51	1988.03
AFR	HG02053	55597	15043.7	6120.92	3132.66	1924.91
AFR	HG02054	57153	15382.3	6283.39	3249.28	2018.55
AFR	HG02095	57170	15439.8	6298.28	3219.28	1965.64
AFR	HG02107	55597	15021.6	6078.94	3053.19	1840.11
AFR	HG02108	56931	15298.6	6243.06	3193.3	1947.79
AFR	HG02111	57201	15383.2	6280.4	3254.9	2019.94
AFR	HG02143	55158	14887.5	6022.82	3073.58	1883.46
AFR	HG02144	57167	15376	6201.97	3127.36	1895.93
AFR	HG02255	55155	14913.5	6061.23	3082.49	1877.41
AFR	HG02256	56837	15353.1	6251.81	3175.28	1931.6
AFR	HG02281	55367	14929	6031.82	3047.81	1850.51
AFR	HG02282	57082	15309	6272.17	3271.62	2029.8
AFR	HG02283	55268	14985.9	6131.64	3129.73	1900.74
AFR	HG02284	55276	14946.8	6092.64	3124.96	1915.3
AFR	HG02307	55408	14877.4	6001.87	3067.62	1889.02
AFR	HG02308	57149	15424.8	6283.32	3203.13	1940.32
AFR	HG02309	57069	15297.2	6202.32	3168.31	1930.62
AFR	HG02314	55289	14980	6094.92	3118.84	1916.75
AFR	HG02315	57168	15323.5	6189.15	3138.14	1911.59
AFR	HG02317	55349	14930.7	6082.76	3074.25	1858.32
AFR	HG02318	57125	15355.1	6190.69	3119	1891.21
AFR	HG02322	56972	15323.4	6169.04	3120.67	1910.35
AFR	HG02323	55366	14985.7	6069.89	3072.74	1874.44
AFR	HG02325	57086	15304.8	6229.53	3205.27	1969.34
AFR	HG02330	55382	14950.9	6026.86	3028.86	1833.69
AFR	HG02332	55376	15034.8	6150.43	3110.18	1871.02
AFR	HG02334	55077	14867.1	6035.53	3113.03	1921.06
AFR	HG02337	57135	15360.1	6233.44	3188.48	1953.36
AFR	HG02339	57094	15389.8	6264.99	3200.63	1958.16
AFR	HG02343	55116	14920	6093.1	3123.9	1917.51
AFR	HG02419	57268	15425.5	6244.08	3172.01	1935.01
AFR	HG02420	54888	14846.7	6027.18	3043.23	1846.1
AFR	HG02427	57132	15362.3	6297.94	3283.63	2034.76
AFR	HG02429	55326	14914.5	6042.69	3037.32	1827.62
AFR	HG02433	55191	14896.1	6083.13	3116.21	1905.12
AFR	HG02439	55436	14994	6099.15	3109.12	1901.15
AFR	HG02442	55282	14843.5	5985.23	3008.33	1817.38
AFR	HG02445	54844	14829.7	5994.29	2999.92	1805.6
AFR	HG02449	55216	14921.9	6073.55	3116.16	1912.39
AFR	HG02450	57187	15414.1	6281.34	3195.42	1934.73
AFR	HG02455	55056	14947.6	6134.78	3139.15	1912.79
AFR	HG02461	55262	14991.8	6090.1	3081.67	1873.36
AFR	HG02462	57343	15431.1	6284.25	3200.58	1941.19
AFR	HG02464	55540	14962.5	6081.88	3093.14	1875.02
AFR	HG02465	57165	15406.7	6262.48	3159.34	1904.24
AFR	HG02470	55428	14972.5	6050.94	3081.8	1887.43
AFR	HG02471	57309	15400.6	6258.76	3213.28	1973.14
AFR	HG02476	57107	15263.2	6177.31	3133.5	1898.66
AFR	HG02477	57068	15275.9	6184.43	3168.35	1950.58
AFR	HG02479	57185	15290.7	6195.02	3144.53	1904.66
AFR	HG02481	55416	14971.6	6113.88	3135.32	1910.74
AFR	HG02484	55356	14977.2	6100.4	3095.74	1880.62
AFR	HG02485	56864	15263.4	6190.07	3159.97	1933.75
AFR	HG02489	55254	14921.7	6053.92	3082.84	1887.86
AFR	HG02496	55343	14953	6065.34	3092.18	1890.07
AFR	HG02497	57189	15424	6280.85	3211.73	1963.15
AFR	HG02501	55094	14902.9	6029.06	3021.44	1812.82
AFR	HG02502	56959	15311.1	6260.62	3228.48	1985.28
AFR	HG02505	57208	15352.9	6222.02	3195.08	1983.25
AFR	HG02508	57188	15325.3	6201.37	3124.2	1889.88
AFR	HG02511	57146	15343.3	6228.68	3196.5	1971.25
AFR	HG02536	55130	14897.9	6064.91	3071.25	1857.6
AFR	HG02537	57292	15359.7	6222.51	3185.03	1958.6
AFR	HG02541	55266	14945.2	6075.73	3073.75	1866.89
AFR	HG02545	55085	14863.7	6134.95	3214.08	1999.88
AFR	HG02546	57210	15448.6	6272.47	3198.56	1953.66
AFR	HG02549	57272	15394.7	6228.08	3159.37	1917.51
AFR	HG02554	55248	14978.7	6134.29	3145.27	1921.11
AFR	HG02555	57140	15377.7	6255.09	3243.97	2011.88
AFR	HG02557	55393	14881.6	6031.29	3084.18	1896.11
AFR	HG02558	57022	15346.6	6259.13	3206.53	1963.87
AFR	HG02561	55386	14967.8	6125.52	3176.81	1969.08
AFR	HG02562	57236	15351.9	6232.7	3217.09	1999.2
AFR	HG02568	57139	15323.6	6187.65	3119.31	1882.2
AFR	HG02570	55440	14947.5	6105.74	3118.38	1899.85
AFR	HG02571	57145	15317.9	6231.7	3207.3	1967.76
AFR	HG02573	55395	14943.3	6073.73	3095.53	1890.93
AFR	HG02574	57192	15338.2	6238.09	3198.37	1960.89
AFR	HG02577	57016	15442.8	6294.93	3217.97	1966.68
AFR	HG02580	57041	15272	6162.29	3123.23	1901.87
AFR	HG02582	55350	14969.5	6120.59	3136.12	1921.3
AFR	HG02583	57081	15395.9	6322.22	3262.57	2006.55
AFR	HG02585	55549	14971.3	6097.95	3108.84	1893.56
AFR	HG02586	57219	15347.2	6235.34	3207.66	1973.71
AFR	HG02588	55380	14896.2	6038.77	3045.53	1836.97
AFR	HG02589	57208	15347.2	6201.92	3145.83	1917.57
AFR	HG02594	55512	14948.8	6058.95	3091.36	1900.32
AFR	HG02595	57143	15267.4	6121.12	3094.2	1875.5
AFR	HG02610	55468	14997.3	6087.86	3076.1	1861.2
AFR	HG02611	57239	15350.2	6230.79	3207.81	1980.16
AFR	HG02613	55396	15004.6	6190.08	3199.89	1960.14
AFR	HG02614	57262	15332.6	6221.97	3163.98	1930.84
AFR	HG02620	55365	14930.7	6040.44	3065.69	1865.17
AFR	HG02621	57430	15353.6	6184.59	3123.1	1888.83
AFR	HG02623	55514	14986.8	6083.3	3077.14	1855.69
AFR	HG02624	57314	15377.2	6266.78	3227.88	1984.2
AFR	HG02628	55493	14979	6106.9	3148.06	1949.05
AFR	HG02629	57287	15328.3	6176.36	3107.59	1882.26
AFR	HG02634	55342	14940.1	6087.34	3112.32	1902.02
AFR	HG02635	57370	15443.9	6245.43	3161.84	1920.68
AFR	HG02642	55338	14928	5981.52	2980.55	1795.94
AFR	HG02643	57280	15369.4	6248.13	3227.67	2004.37
AFR	HG02645	55423	14936.2	6078.82	3108.22	1901.11
AFR	HG02646	57219	15341.2	6224.91	3162.11	1921.41
AFR	HG02666	55341	14974.4	6114.03	3138.69	1920.73
AFR	HG02667	57069	15336.9	6194.46	3148.37	1928.73
AFR	HG02675	55390	14966.1	6075.03	3076.15	1864.4
AFR	HG02676	57244	15422.5	6293.63	3235.23	1980.95
AFR	HG02678	55121	14839.7	5996.08	3027.92	1835.03
AFR	HG02679	57270	15366.5	6222.19	3166.3	1929.55
AFR	HG02702	55342	14985.8	6139.13	3152.47	1932.16
AFR	HG02703	57275	15324.7	6181.52	3150.09	1932.66
AFR	HG02715	55427	14922.6	6060.14	3118.69	1919.54
AFR	HG02716	57330	15297.1	6172.73	3169.78	1956.97
AFR	HG02721	55389	15030.6	6125.36	3118.5	1898.58
AFR	HG02722	57345	15321.9	6187.38	3175.91	1958.02
AFR	HG02756	55344	15006.2	6152.33	3165.22	1941.69
AFR	HG02757	57129	15306.8	6193.59	3161.41	1941
AFR	HG02759	55198	14983.3	6142.47	3156.19	1923.89
AFR	HG02760	57284	15342.7	6231.25	3186.08	1950.14
AFR	HG02763	57104	15356.4	6169.43	3086.06	1854.99
AFR	HG02768	55510	15018.3	6073.18	3074.01	1868.4
AFR	HG02769	57233	15275.3	6116.48	3093.17	1892.78
AFR	HG02771	55351	14974.2	6062.79	3078.37	1880.83
AFR	HG02772	57249	15382.8	6235.61	3157.93	1909.24
AFR	HG02798	55370	14942.8	6095.04	3143.48	1939.29
AFR	HG02799	57200	15408.5	6220.8	3128.96	1885.71
AFR	HG02804	55574	14965.1	6060.11	3090.95	1894.63
AFR	HG02805	56874	15332.7	6317.72	3295.44	2018.94
AFR	HG02807	55475	14973.9	6111.12	3111.45	1888.02
AFR	HG02808	57146	15376.9	6293.96	3246.77	1993.12
AFR	HG02810	55038	14802.5	5997.52	3046.31	1860.39
AFR	HG02811	57281	15421.3	6258.86	3192.6	1954.9
AFR	HG02813	55361	14922.1	6074.07	3118.17	1918.65
AFR	HG02814	57280	15350.5	6260.25	3201.13	1952.17
AFR	HG02816	55408	14997.4	6186.54	3248.55	2033.01
AFR	HG02817	57223	15325.9	6242.96	3213.4	1976.17
AFR	HG02819	55310	14900.6	6079.08	3133.14	1933.45
AFR	HG02820	57255	15314.7	6175.4	3144.63	1932.9
AFR	HG02836	55415	15023.7	6149.79	3179.53	1971.32
AFR	HG02837	56918	15327	6241.79	3173.1	1921.69
AFR	HG02839	55430	14995.7	6133.1	3158.63	1944.66
AFR	HG02840	57208	15413.3	6276.79	3223.75	1975.2
AFR	HG02851	55481	14996.5	6195.77	3243.51	2017.51
AFR	HG02852	57114	15307.6	6213.49	3178.7	1950.01
AFR	HG02854	55439	14965.8	6070.21	3098.94	1896.89
AFR	HG02855	57125	15391.1	6224.84	3150.72	1918.53
AFR	HG02860	55189	14920.1	6087.83	3124.94	1917.37
AFR	HG02861	56940	15324.2	6269.95	3265.49	2037.44
AFR	HG02870	57286	15425.2	6316.52	3255.62	2004.36
AFR	HG02878	55435	14864.2	5965.54	3008.49	1833.81
AFR	HG02879	57217	15365.8	6196.5	3129.44	1907.8
AFR	HG02881	55226	14876.6	6025.36	3066.47	1877.08
AFR	HG02882	57262	15316.4	6164.77	3126.6	1914.77
AFR	HG02884	55224	15012.9	6147.1	3165.88	1953.8
AFR	HG02885	57248	15304.2	6226.62	3225.03	1995.54
AFR	HG02887	55330	14910.1	6076.44	3105.71	1893.43
AFR	HG02888	57176	15295.2	6159.84	3127.55	1906.81
AFR	HG02890	55320	14934.4	6115.16	3160.35	1945.01
AFR	HG02891	57142	15290.3	6154.33	3140.03	1934.96
AFR	HG02895	55362	14914.2	6099.87	3156.74	1951.87
AFR	HG02896	57150	15360.5	6228.27	3159.58	1916.32
AFR	HG02922	57293	15371.9	6279.84	3253.51	2014.07
AFR	HG02923	55288	14971.5	6103.22	3136.96	1935.92
AFR	HG02938	55475	15046.3	6101.53	3077.02	1862.42
AFR	HG02941	55394	14954.6	6093.23	3118.92	1913.9
AFR	HG02943	57357	15394.5	6279.82	3246.43	2012.63
AFR	HG02944	55460	14987.3	6128.88	3177.49	1976.12
AFR	HG02946	57357	15422.4	6309.81	3295.29	2060.46
AFR	HG02947	55540	15072.4	6112.18	3117.16	1908.95
AFR	HG02952	57281	15335.4	6192.39	3164.25	1948.3
AFR	HG02953	55276	14908.6	6048.2	3072.71	1870.11
AFR	HG02968	55284	14863	6033.37	3079.09	1878.43
AFR	HG02970	57321	15550	6380.2	3312.59	2050.43
AFR	HG02971	55439	14968.6	6099.24	3099.94	1882.39
AFR	HG02973	55368	14927.8	6077.81	3112.48	1911.12
AFR	HG02974	57396	15373.2	6205.38	3152.02	1921.35
AFR	HG02976	57260	15412.3	6290.83	3226.28	1982
AFR	HG02977	55528	15063.2	6151.17	3141.24	1916.96
AFR	HG02979	57370	15320.1	6168.49	3133.41	1914.98
AFR	HG02981	55428	14964.5	6099.25	3112.13	1894.77
AFR	HG02982	55340	15010.8	6098.45	3113.63	1912.75
AFR	HG02983	57109	15370.3	6234.68	3141.44	1895.02
AFR	HG03024	55440	14935.5	6022.07	3004.76	1801.5
AFR	HG03025	57242	15383.5	6255.07	3216.72	1978.35
AFR	HG03027	55289	14890.7	6020.83	3083.52	1895.84
AFR	HG03028	57376	15485.5	6292.27	3189.84	1934
AFR	HG03039	55461	14955.5	6035.66	3069.68	1882.41
AFR	HG03040	57180	15377.4	6227.06	3151.94	1910.06
AFR	HG03045	55438	15010.7	6129.17	3130.73	1913.86
AFR	HG03046	57225	15373.5	6240.78	3177.62	1929.93
AFR	HG03048	55402	14914.9	6050.34	3067.74	1877.68
AFR	HG03049	57193	15302.9	6232.9	3207.94	1974.91
AFR	HG03052	57456	15446.6	6272.87	3216.45	1976.52
AFR	HG03054	55406	14970.7	6117.73	3129.39	1910
AFR	HG03055	57372	15414.9	6238.6	3152.48	1904.94
AFR	HG03057	55531	14974.1	6044.72	3048.47	1854.72
AFR	HG03058	57429	15373.6	6219.92	3192.74	1972.11
AFR	HG03060	55571	15102.5	6175.9	3174.88	1957.65
AFR	HG03061	57168	15375.3	6244.69	3197.81	1963.79
AFR	HG03063	55564	15035.1	6115.34	3098.87	1879.2
AFR	HG03064	57481	15553	6360.15	3273.77	1999.66
AFR	HG03066	55611	14966.5	6068.51	3099.39	1891.35
AFR	HG03069	55536	14980.8	6146.02	3197.61	1979.1
AFR	HG03072	55495	15035.2	6085.1	3065.37	1852.5
AFR	HG03073	57395	15448.1	6310.27	3266.73	2024.38
AFR	HG03074	55495	14944.3	6079.88	3114.84	1909.71
AFR	HG03077	55517	14991.2	6098.96	3110.92	1899.27
AFR	HG03078	55492	14977.2	6138.33	3227.83	2033.16
AFR	HG03079	57379	15474.5	6284.11	3213.07	1972.77
AFR	HG03081	55681	15036.4	6132.7	3166.63	1960.03
AFR	HG03082	57392	15466	6321.31	3250.95	1994.84
AFR	HG03084	55621	15023.7	6112.87	3102.84	1883.05
AFR	HG03085	57455	15385.9	6205.8	3139.08	1907.99
AFR	HG03086	57285	15387	6219.38	3157.05	1921.82
AFR	HG03088	57301	15431.7	6283.9	3223.23	1979.08
AFR	HG03091	57492	15457.2	6243.02	3179.3	1947.72
AFR	HG03095	57446	15395.6	6208.21	3148.86	1922.08
AFR	HG03096	55653	14978.7	6113.84	3137.9	1918.51
AFR	HG03097	57543	15419.7	6221.16	3167.83	1944.78
AFR	HG03099	57261	15404.4	6234.9	3213.26	1995.58
AFR	HG03100	55298	14984.5	6081.44	3082.4	1878.52
AFR	HG03103	55226	14889.8	6064.72	3135.23	1945.11
AFR	HG03105	57308	15365.3	6157.71	3084.34	1863.43
AFR	HG03108	57295	15388.4	6240.4	3191.63	1955.17
AFR	HG03109	55492	15043.5	6108.73	3106.73	1896.32
AFR	HG03111	57255	15384.5	6240.18	3179.55	1945.12
AFR	HG03112	55374	14942.6	6068.99	3091.37	1883.86
AFR	HG03114	57340	15423.8	6234.09	3168.24	1938.08
AFR	HG03115	55364	15028.1	6123.87	3116.81	1898.68
AFR	HG03117	57222	15341.4	6243.5	3185.13	1936.87
AFR	HG03118	55361	15030.5	6184.66	3238.11	2026.41
AFR	HG03120	55534	15027	6134.61	3140.61	1919.95
AFR	HG03121	57317	15364.2	6230.31	3183.83	1953.95
AFR	HG03123	57309	15387.6	6284.61	3285.13	2053.24
AFR	HG03124	55435	14919.2	6047.01	3090.6	1890.04
AFR	HG03126	57235	15352.9	6208.94	3153	1918.17
AFR	HG03127	55488	15020.7	6130.99	3132.84	1908.67
AFR	HG03129	57079	15387.2	6248.04	3208.18	1974.35
AFR	HG03130	55522	14991.3	6060.83	3044.92	1832.07
AFR	HG03132	57198	15339.6	6171.04	3135.41	1924.93
AFR	HG03133	55554	15006.7	6130.51	3167.76	1952.06
AFR	HG03135	57382	15367.1	6236.25	3201.04	1964.32
AFR	HG03136	55531	14964	6126.79	3184.51	1982.92
AFR	HG03139	55487	15018.4	6145.33	3168.18	1951.88
AFR	HG03157	55400	15021.4	6158.53	3184.54	1965.64
AFR	HG03159	57249	15434.1	6211.26	3090.1	1846.64
AFR	HG03160	55348	15006.6	6135.72	3156.48	1938.07
AFR	HG03162	57230	15419.1	6327.78	3324.78	2090.66
AFR	HG03163	55184	14926.3	6063.12	3103.32	1910.9
AFR	HG03166	55375	14997.9	6107.09	3102.19	1881.7
AFR	HG03168	57224	15384.3	6308.52	3259.49	2008.85
AFR	HG03169	55341	14924	6069.19	3128.41	1938.94
AFR	HG03172	55357	15002.3	6091.45	3093.59	1887.97
AFR	HG03175	55365	15014.9	6127.47	3149.61	1945.41
AFR	HG03189	57331	15439.9	6225.6	3126.45	1888.63
AFR	HG03190	55218	14940.2	6012.34	3011.34	1821
AFR	HG03193	55342	14995.7	6128.09	3155.58	1943.08
AFR	HG03195	57293	15319.6	6231.65	3211.24	1974.81
AFR	HG03196	55341	14914.8	6037.14	3082.96	1899.83
AFR	HG03198	57138	15338.1	6152.23	3114.06	1910.93
AFR	HG03199	55312	14937.3	6043.49	3090.14	1908.29
AFR	HG03202	55425	15003.2	6136.22	3153.43	1940.85
AFR	HG03209	55501	15079.3	6172.67	3152.99	1919.98
AFR	HG03212	57348	15422.7	6251.55	3185.06	1945.89
AFR	HG03224	55638	15015.9	6059.51	3059.12	1856.03
AFR	HG03225	55504	14972.6	6137.65	3162.59	1943.85
AFR	HG03240	55384	15014.1	6125.51	3088.89	1860.23
AFR	HG03241	57348	15389.2	6257.34	3237.18	2004.05
AFR	HG03246	55290	14878.6	5978.18	2984.39	1795.85
AFR	HG03247	57112	15337.3	6236.84	3213.71	1983.63
AFR	HG03258	55349	14954.7	6090.96	3092.71	1882.68
AFR	HG03259	56653	15270.9	6135.36	3033.87	1809.15
AFR	HG03265	55520	14975.7	6100.87	3126.36	1912.09
AFR	HG03267	57306	15439.5	6240.95	3161.2	1927.3
AFR	HG03268	55333	14925.3	6049.39	3051.91	1841.79
AFR	HG03270	57324	15491.6	6334.48	3291.29	2039.03
AFR	HG03271	55405	14933.2	6073.02	3134.29	1944.93
AFR	HG03279	57249	15404.8	6306.32	3277.61	2037.68
AFR	HG03280	55441	15036.5	6109	3105.38	1892.22
AFR	HG03291	57285	15420.9	6234.25	3167.59	1935.35
AFR	HG03294	57129	15349.9	6201.88	3154.62	1934.08
AFR	HG03295	55447	15027.4	6134.48	3157.55	1948.53
AFR	HG03297	57174	15306.9	6168.29	3149.1	1939.84
AFR	HG03298	55446	15020.6	6116.49	3108.84	1890.28
AFR	HG03300	57148	15305.3	6200.45	3157.93	1924.47
AFR	HG03301	55393	14987.1	6092.2	3065.27	1846.59
AFR	HG03303	57231	15334.7	6200.6	3174.7	1954.8
AFR	HG03304	55423	14993.6	6121.77	3172.96	1972.44
AFR	HG03311	55299	14895	5997.92	3024.03	1838.6
AFR	HG03313	55339	14929.8	6119.31	3172.75	1959.49
AFR	HG03342	57268	15422	6288.2	3200.92	1940.99
AFR	HG03343	55280	14946.9	6088.93	3114.69	1907.27
AFR	HG03351	57302	15422.6	6284.48	3250.86	2017.06
AFR	HG03352	55407	15011	6121.55	3135.74	1928.69
AFR	HG03354	57208	15376.3	6305.85	3273.06	2017.15
AFR	HG03363	57205	15338.8	6223.68	3191.09	1959.53
AFR	HG03366	57171	15399.3	6282.61	3234.38	1992.08
AFR	HG03367	55497	14925.3	6040.64	3092.2	1904.76
AFR	HG03369	57323	15368.8	6254.21	3221.29	1982.45
AFR	HG03370	55257	14988	6067.03	3042.28	1828.99
AFR	HG03372	57215	15359.1	6229.93	3198.86	1971.9
AFR	HG03376	55446	14960.2	6052.1	3068.23	1871.61
AFR	HG03378	57465	15469.8	6309.26	3249.73	2003.28
AFR	HG03380	57361	15452.2	6271.18	3211.41	1972.43
AFR	HG03382	55565	15016.5	6057.7	3054.95	1858.39
AFR	HG03385	55379	14996.5	6070.66	3041.65	1828.31
AFR	HG03388	55538	14953	6095.7	3119.07	1900.68
AFR	HG03391	55630	15027.2	6106.1	3118.15	1911.29
AFR	HG03394	55532	14998.6	6136.39	3179.52	1967.43
AFR	HG03397	55647	15074.9	6095.53	3060.72	1850.1
AFR	HG03401	57407	15379.4	6200.6	3165.35	1945.56
AFR	HG03410	57290	15409.2	6306.63	3258.37	2010.54
AFR	HG03419	57350	15364.7	6201.35	3132.15	1895.61
AFR	HG03428	57431	15409.2	6265.47	3219.96	1980.41
AFR	HG03432	55474	14959.4	6042.32	3043.55	1843.83
AFR	HG03433	55551	14987.2	6084.14	3085.2	1872.6
AFR	HG03436	55479	14936.6	6130.52	3209.63	2008.74
AFR	HG03437	57313	15382.3	6211.34	3156.09	1926.39
AFR	HG03439	55455	14982.1	6044.41	3036.86	1844.49
AFR	HG03442	55540	15039.7	6190.94	3218.22	1993.63
AFR	HG03445	55719	15014	6105.62	3098.82	1882.18
AFR	HG03446	57357	15373.5	6229.23	3187.23	1959.15
AFR	HG03449	57347	15363.9	6241.98	3193.71	1950.29
AFR	HG03451	55644	15030.4	6114.02	3126.54	1910.2
AFR	HG03452	57421	15451.6	6300.28	3215.09	1958.1
AFR	HG03455	57450	15420.6	6209.02	3149.25	1921.37
AFR	HG03457	55521	15035.1	6140.65	3105.4	1864.02
AFR	HG03458	57477	15442	6298.54	3235.01	1985.54
AFR	HG03460	55530	14943	6103.67	3157.44	1952.35
AFR	HG03461	57339	15404.6	6272.13	3251.08	2023.18
AFR	HG03464	57411	15381.9	6242.7	3189.84	1953.04
AFR	HG03469	55611	15062.5	6169.64	3167.8	1936.93
AFR	HG03470	57503	15466.5	6240.36	3135.51	1891.9
AFR	HG03472	55447	15040.9	6096.08	3088.72	1879.47
AFR	HG03473	57428	15436.5	6322.55	3293.3	2045.96
AFR	HG03476	57554	15409.4	6230.9	3190.34	1960.8
AFR	HG03478	55521	14987.9	6076.4	3094.18	1893.43
AFR	HG03479	57428	15447.6	6292.86	3240.16	1992.55
AFR	HG03484	55535	14968	6118.48	3146.35	1934.66
AFR	HG03485	57403	15354.1	6250.62	3221.9	1980.41
AFR	HG03499	57302	15418.1	6284.07	3244.49	2008.97
AFR	HG03511	57009	15380	6331.64	3295.78	2037.09
AFR	HG03514	57331	15446.1	6260.83	3195.47	1957.85
AFR	HG03515	55250	14997.4	6105.7	3087.21	1867.29
AFR	HG03517	57203	15325.4	6219.67	3186.29	1957.41
AFR	HG03518	55535	14990.2	6083.44	3078.48	1867.43
AFR	HG03520	57230	15376.3	6271.12	3221.82	1982.74
AFR	HG03521	55462	14979.5	6046	3060.08	1866.14
AFR	HG03538	55267	14926.4	6076.77	3074.62	1863.26
AFR	HG03539	57023	15359.3	6230.09	3176.03	1940.22
AFR	HG03547	55576	15008.4	6098.63	3071.06	1847.05
AFR	HG03548	57469	15398.6	6214.45	3148.18	1918.12
AFR	HG03556	55502	14997.7	6122.89	3173.13	1972.29
AFR	HG03557	57355	15432.8	6292.02	3226.72	1969.21
AFR	HG03558	57500	15421.6	6275.58	3220.58	1974.44
AFR	HG03559	55515	14966.8	6085.71	3124.72	1925.07
AFR	HG03563	57291	15391.7	6255.1	3203.25	1958.95
AFR	HG03565	55462	15021.7	6159.45	3180.9	1957.45
AFR	HG03567	57428	15474	6272.05	3196.39	1947.78
AFR	HG03571	55475	14972.1	6081.77	3081.24	1870.33
AFR	HG03572	57492	15374.9	6213.96	3188.83	1973.2
AFR	HG03575	57317	15469.1	6326.37	3265.79	2011.14
AFR	HG03577	55539	15009.6	6092.46	3103.74	1896.07
AFR	HG03578	57231	15412.2	6305.78	3278.74	2037.92
AFR	HG03583	57292	15368.1	6259.57	3230.73	1997.25
AFR	NA18486	55221	14941.2	6105.72	3148.09	1935.49
AFR	NA18488	57289	15441.2	6300.63	3226.67	1967.07
AFR	NA18489	57158	15330.3	6232.41	3164.47	1917.14
AFR	NA18498	55307	14957.9	6088.03	3108.88	1900.97
AFR	NA18499	57239	15311.6	6217.88	3220.42	1999.89
AFR	NA18501	55339	14925.7	6107.51	3141.82	1927.44
AFR	NA18502	57116	15346.8	6262.12	3251.73	2008.42
AFR	NA18504	55272	14949.8	6126.08	3174.75	1971.41
AFR	NA18505	57151	15432.3	6244	3152.81	1917.41
AFR	NA18507	55319	15003.8	6155.84	3135.64	1893.75
AFR	NA18508	57476	15435.5	6284.37	3232.45	1994.6
AFR	NA18510	55428	14943.6	6093.61	3106.58	1892.63
AFR	NA18511	57055	15334.4	6211.59	3177.36	1941.99
AFR	NA18516	55349	15028.5	6139.93	3153.2	1939.17
AFR	NA18517	57112	15332.8	6236.41	3199.64	1966.65
AFR	NA18519	55397	15050.8	6146.05	3150.56	1926.69
AFR	NA18520	57176	15471.9	6335.48	3250.95	1988.93
AFR	NA18522	55304	14888.6	6034.87	3063.09	1858.48
AFR	NA18523	57242	15397.8	6281.4	3230.64	1985.42
AFR	NA18853	55237	14898.1	6046.42	3075.08	1878.38
AFR	NA18856	55526	14993.9	6066.54	3046.64	1835.73
AFR	NA18858	57166	15344.5	6174.75	3133.3	1916.45
AFR	NA18861	57267	15395.1	6260.92	3187.76	1942.19
AFR	NA18864	57422	15447.2	6286.82	3190.03	1936.79
AFR	NA18865	55383	14978.6	6119.17	3125.63	1908.67
AFR	NA18867	57204	15427	6269.41	3190.97	1947.98
AFR	NA18868	55408	14948.9	6035.72	3064.09	1871.8
AFR	NA18870	57258	15344	6268.8	3276.03	2046.47
AFR	NA18871	55380	14976.1	6122.71	3157	1950.86
AFR	NA18873	57254	15417.7	6254.81	3152.7	1899.43
AFR	NA18874	55374	14977.6	6083.99	3121.51	1925.95
AFR	NA18876	57144	15382.6	6292.24	3257.99	2018.26
AFR	NA18877	55458	14932.8	6062.39	3076.32	1871.24
AFR	NA18878	57170	15341.4	6230.78	3183.04	1940.6
AFR	NA18879	55525	14936.9	6040.57	3060.49	1859.84
AFR	NA18881	57264	15417.3	6296.82	3265.08	2021.14
AFR	NA18907	57290	15329.4	6189.8	3172.31	1947.31
AFR	NA18908	55374	14954.4	6068.01	3066.13	1861.55
AFR	NA18909	57413	15381.5	6235.1	3206.94	1980.64
AFR	NA18910	55422	14944.9	6067.16	3100.98	1895.06
AFR	NA18912	57208	15377.1	6229.36	3224.12	2011.76
AFR	NA18915	55376	14886.4	5997.26	3060.98	1881.9
AFR	NA18916	57211	15427	6281.02	3213.44	1964.81
AFR	NA18917	55514	15014.2	6089.07	3078.41	1870.49
AFR	NA18923	55338	15025.1	6120.77	3109.31	1896.61
AFR	NA18924	57217	15443.5	6313.6	3216.03	1953.13
AFR	NA18933	57196	15442.7	6312.55	3261.35	2017.72
AFR	NA18934	55420	14988.5	6121.82	3137.9	1918.46
AFR	NA19017	57309	15348.7	6227.57	3191.56	1955.97
AFR	NA19019	57287	15379.9	6277.04	3247.34	2004.83
AFR	NA19020	55428	14921.7	6097.76	3160.24	1953.09
AFR	NA19023	57256	15351	6194.88	3163.74	1947.25
AFR	NA19024	57377	15415.5	6287.34	3244.71	2005.09
AFR	NA19025	55475	14952.8	6063.94	3069.85	1862.74
AFR	NA19026	55530	14956.2	6070.7	3119.89	1932.9
AFR	NA19027	55157	14875.2	6065.07	3109.6	1906.96
AFR	NA19028	55417	15010.5	6045.83	3023.76	1821.58
AFR	NA19030	57220	15389.6	6281.67	3242.31	1998.79
AFR	NA19031	55380	14996.3	6149.51	3136.88	1902.03
AFR	NA19035	55341	14883.8	6033.27	3073.92	1883.57
AFR	NA19036	57255	15304.9	6171.72	3122.51	1893.45
AFR	NA19037	57221	15292	6181.84	3173.88	1959.39
AFR	NA19038	57240	15452.9	6285.38	3183.91	1935.8
AFR	NA19041	55520	15023.3	6197.94	3236.21	2009.99
AFR	NA19042	57285	15351.7	6275.82	3264.88	2026.08
AFR	NA19043	55451	14955.8	6093.9	3145.88	1945.74
AFR	NA19092	55433	14999.9	6111.91	3142.72	1936.36
AFR	NA19093	57145	15361.9	6223.82	3171.03	1935.98
AFR	NA19095	57221	15422.5	6241.71	3188.5	1958.98
AFR	NA19096	55547	14950.8	6035	3053.31	1861.85
AFR	NA19098	55385	15070.9	6165.35	3149.68	1926.23
AFR	NA19099	57395	15340.8	6182.19	3140.35	1918.65
AFR	NA19102	57359	15461	6267.11	3187.19	1948.52
AFR	NA19107	55406	14903	6047.77	3084.25	1886.44
AFR	NA19108	57202	15360.3	6233.83	3168.77	1925.54
AFR	NA19113	55313	14894.2	6023.15	3048.26	1852.92
AFR	NA19114	57197	15382.3	6209.8	3168.08	1941.8
AFR	NA19116	57284	15391.5	6220.18	3151.31	1923.29
AFR	NA19117	55378	15028.6	6103.14	3086.06	1887.97
AFR	NA19118	57252	15447.8	6276.75	3197.81	1962.25
AFR	NA19119	55450	14993.6	6136.95	3169.22	1947.53
AFR	NA19121	55369	14907.4	6033.08	3043.78	1840.35
AFR	NA19129	57166	15348.5	6164.87	3124.91	1911.24
AFR	NA19130	55482	14962.7	6091.96	3130.87	1938.65
AFR	NA19131	57335	15436.8	6292.52	3234.58	1988.33
AFR	NA19137	57187	15404.5	6310.58	3297.19	2064.24
AFR	NA19138	55299	14979.6	6154.86	3193.71	1970.4
AFR	NA19141	55279	14918.1	6076.48	3092.98	1884.36
AFR	NA19143	57113	15381	6309.66	3278.03	2036.05
AFR	NA19144	55407	15003.4	6111.63	3142.59	1936.86
AFR	NA19146	55284	14898	6050.89	3120.74	1930.54
AFR	NA19147	57171	15408.4	6272.95	3224.66	1980.71
AFR	NA19149	57181	15387.1	6255.43	3235.23	2001.37
AFR	NA19152	57228	15409.6	6257.5	3191.95	1952.87
AFR	NA19153	55436	14916.7	6033.89	3056.47	1859.32
AFR	NA19159	57339	15453.8	6356.48	3293.57	2031.95
AFR	NA19160	55238	14864.4	6002.76	3073.98	1904.73
AFR	NA19171	55315	14958	6104.92	3154.45	1952.9
AFR	NA19172	57160	15398.4	6288.93	3246.01	2004.65
AFR	NA19175	55430	14938.4	6037.44	3042.08	1849.14
AFR	NA19184	55311	14956.8	6116.21	3171.96	1966.6
AFR	NA19185	57165	15406.2	6286.92	3205.44	1950.51
AFR	NA19189	55172	14916.3	6058.62	3091.02	1890.57
AFR	NA19190	57225	15404.1	6274.9	3241.49	2007.53
AFR	NA19197	57207	15305.5	6231.41	3209.78	1970.38
AFR	NA19198	55329	15000.2	6145.02	3156.21	1935.52
AFR	NA19200	55449	14962.1	6080.98	3065.04	1845.31
AFR	NA19201	57284	15417	6268.28	3219.43	1984.03
AFR	NA19204	57214	15370.8	6251.73	3206.74	1968.77
AFR	NA19206	57336	15298.6	6170.16	3144.95	1926.34
AFR	NA19207	55276	14901.9	6051.45	3068.43	1864.71
AFR	NA19209	57233	15375.2	6241.46	3150.64	1900.93
AFR	NA19210	55380	14937.6	6059.36	3101.99	1905.96
AFR	NA19213	55428	15019.5	6155.7	3172.7	1959.29
AFR	NA19214	57218	15382	6273.47	3213.59	1966.24
AFR	NA19222	57167	15363.2	6248.64	3197.84	1963.65
AFR	NA19223	55278	14963.9	6098.48	3112.45	1899.04
AFR	NA19225	57338	15382	6171.95	3121.79	1906.71
AFR	NA19235	57204	15389	6271.93	3225.67	1984
AFR	NA19236	55367	14990.4	6109.63	3110.79	1893.86
AFR	NA19238	57114	15362.8	6251.74	3206.79	1970.82
AFR	NA19239	55459	14996.2	6102.87	3123.56	1920.8
AFR	NA19247	57302	15371.3	6247.36	3195.9	1949.19
AFR	NA19248	55424	14965.2	6057.51	3065.35	1865.07
AFR	NA19256	55367	14984.8	6171.96	3218.96	1996.65
AFR	NA19257	57366	15397.6	6219.73	3143.91	1901.05
AFR	NA19307	55456	14973.9	6104.27	3135.34	1923.62
AFR	NA19308	55486	15001.3	6136.9	3145.02	1923.01
AFR	NA19309	55508	15025	6153.87	3180.26	1960.3
AFR	NA19310	57253	15392.2	6233.67	3177.45	1939.53
AFR	NA19312	55243	14933.6	6075.32	3091.6	1883.32
AFR	NA19314	57310	15445.2	6349.76	3294.75	2023.79
AFR	NA19315	57176	15370.1	6215.43	3119.09	1880.78
AFR	NA19316	57282	15358.3	6219.96	3186.29	1966.87
AFR	NA19317	55455	14968.7	6091.81	3103.85	1889.58
AFR	NA19318	55321	14950.7	6085.21	3125.72	1925.96
AFR	NA19319	55351	14868.4	6024.51	3044	1846.08
AFR	NA19320	57439	15416.3	6264.55	3236.62	2008.79
AFR	NA19321	57167	15263.7	6134.21	3113.83	1906.11
AFR	NA19323	57152	15334.9	6219.18	3185.19	1956.05
AFR	NA19324	57095	15304	6188.14	3156.73	1939.7
AFR	NA19327	57131	15272.9	6182.01	3158.12	1931.79
AFR	NA19328	57199	15374.3	6216.77	3182.13	1956.78
AFR	NA19331	55419	14963.9	6105.25	3116.92	1897.08
AFR	NA19332	56996	15418.5	6305.52	3216.53	1963.5
AFR	NA19334	55314	14942.6	6073.43	3085.01	1876.57
AFR	NA19338	57145	15366.8	6256.93	3211.42	1976.53
AFR	NA19346	55099	14852.3	6013.34	3076.47	1890.15
AFR	NA19347	55299	14951.4	6109.47	3129.72	1917.27
AFR	NA19350	55450	14954.9	6069.64	3075.53	1862.55
AFR	NA19351	57061	15361.1	6216.2	3131.4	1892.03
AFR	NA19355	57300	15404.1	6295.07	3241.02	1992.25
AFR	NA19360	55560	15019	6106.9	3095.22	1882.99
AFR	NA19372	55328	14958.1	6090.7	3096.8	1882.37
AFR	NA19374	55277	14999.1	6128.23	3146.63	1934.69
AFR	NA19375	55386	14947.7	6090.7	3101.15	1888.3
AFR	NA19376	55480	15025.1	6127.47	3126.38	1906.42
AFR	NA19377	57372	15407	6240.87	3196.46	1979.22
AFR	NA19378	57240	15305.8	6196.14	3200.71	1993.69
AFR	NA19379	57226	15362.1	6267.47	3239.18	2005.03
AFR	NA19380	55345	14883.6	6058.07	3105.7	1902.39
AFR	NA19383	55268	14970.7	6137.06	3153.32	1931.5
AFR	NA19384	55340	15034.5	6101.39	3054.4	1832.24
AFR	NA19385	55522	14917.1	6060.06	3123.28	1933.03
AFR	NA19390	57371	15432	6308.3	3265.76	2017.37
AFR	NA19391	57202	15337.4	6199.84	3135.54	1895.37
AFR	NA19393	55480	14969.8	6090.09	3118.34	1912.64
AFR	NA19394	55404	15061.1	6168.67	3166.18	1938.37
AFR	NA19395	57214	15331.8	6226.15	3195.15	1967.95
AFR	NA19397	55322	14933	6053.2	3085.29	1889.45
AFR	NA19399	57307	15390.1	6261.43	3199.66	1961.85
AFR	NA19401	57255	15364.3	6243.12	3198.43	1963.91
AFR	NA19403	57134	15305.8	6205.89	3195.76	1971.03
AFR	NA19404	57090	15360	6236.18	3159.97	1913.46
AFR	NA19428	55403	14982.9	6085.6	3078.66	1857.82
AFR	NA19429	55475	14921.2	6011.82	3037.15	1848.29
AFR	NA19430	55438	14941.4	5992.9	2978.3	1786.79
AFR	NA19431	57099	15340.5	6294.38	3316.34	2091.91
AFR	NA19434	57128	15309.4	6222.86	3185.85	1951.61
AFR	NA19435	57243	15370.4	6215.48	3161.71	1928.03
AFR	NA19436	57112	15344.9	6253.27	3188.23	1939.52
AFR	NA19437	57201	15403.3	6259.06	3191.63	1954.6
AFR	NA19438	57150	15300.3	6172.9	3138.95	1916.99
AFR	NA19439	57195	15343.1	6222.28	3149.18	1901.51
AFR	NA19440	57327	15476.6	6256.25	3159.76	1916.42
AFR	NA19443	55390	14938.9	6058.44	3091.51	1890.6
AFR	NA19445	57198	15394.1	6309.4	3279.58	2029.91
AFR	NA19446	57270	15414.9	6261.48	3223.38	1992.01
AFR	NA19448	55182	14929.9	6057.05	3086.47	1882.89
AFR	NA19449	57221	15352.3	6202.21	3143.1	1912.59
AFR	NA19451	55344	14984.8	6104.44	3085.22	1864.6
AFR	NA19452	55425	14943.9	6050.79	3091.61	1899.57
AFR	NA19454	55334	14928.6	6112.56	3167.89	1963.2
AFR	NA19455	55388	14959	6058.35	3022.76	1807.02
AFR	NA19456	57009	15320.1	6197.31	3168.86	1954.04
AFR	NA19457	57144	15353.2	6199.42	3146.54	1921.5
AFR	NA19461	55287	14863.7	5995.98	3045.67	1865.87
AFR	NA19462	57305	15439.3	6262.2	3175.67	1931.68
AFR	NA19463	57405	15365.1	6188.61	3144.46	1927.7
AFR	NA19466	55268	14888	6039.04	3062.03	1862.32
AFR	NA19467	57041	15400.3	6247.09	3189.11	1958.97
AFR	NA19468	56998	15361.1	6265.1	3211.72	1968.39
AFR	NA19471	57218	15334.1	6242.04	3203.72	1969.52
AFR	NA19472	57130	15346.5	6248.95	3202.44	1968.69
AFR	NA19473	57055	15360.4	6285.09	3257.47	2014.01
AFR	NA19474	57169	15312.5	6190.7	3130.47	1897.31
AFR	NA19475	57253	15327.4	6202.32	3132.24	1891.29
AFR	NA19625	56697	15278.6	6226.34	3190.38	1942.2
AFR	NA19700	55145	14947.3	6148.59	3160.57	1928.34
AFR	NA19701	57136	15309.9	6210.58	3158.32	1920.14
AFR	NA19703	55092	14870.9	6041.26	3091.77	1895.48
AFR	NA19704	57041	15334.3	6257.43	3206.36	1962.04
AFR	NA19707	56711	15263.6	6257.16	3247.69	2015.13
AFR	NA19711	55052	14953.7	6091.01	3064.22	1847.48
AFR	NA19712	57001	15316.5	6204.48	3154.45	1918.65
AFR	NA19713	56902	15299.1	6216.11	3197.87	1973.91
AFR	NA19818	55012	14866.3	6080.35	3106.46	1885.94
AFR	NA19819	56826	15242.7	6249.51	3207.93	1963.76
AFR	NA19834	55048	14880.3	6113.35	3154.03	1938.57
AFR	NA19835	57234	15359.8	6178.5	3087.15	1846.75
AFR	NA19900	55068	14876	6072.86	3089.24	1878.51
AFR	NA19901	57269	15409.4	6283.23	3226.31	1987.47
AFR	NA19904	54986	15002.4	6139.34	3110.1	1886.53
AFR	NA19908	55098	14854.7	6056.25	3082.02	1872.58
AFR	NA19909	57050	15234.7	6160.65	3203.46	2013.13
AFR	NA19913	57025	15340.9	6256.57	3203.47	1958.89
AFR	NA19914	56760	15251.9	6186.82	3142.05	1907.38
AFR	NA19916	55503	14999.1	6096.06	3119.38	1918.38
AFR	NA19917	57136	15344.4	6266.44	3249.26	2014.97
AFR	NA19920	55306	14907.2	6080.23	3108.9	1894.15
AFR	NA19921	56604	15178.6	6141.08	3113.74	1889.65
AFR	NA19922	54813	14878.7	6029.31	3040.22	1839.59
AFR	NA19923	56585	15276.9	6199.11	3155.37	1929.69
AFR	NA19982	55234	14913.8	6100.06	3139.91	1933.02
AFR	NA19984	55161	14937.4	6104.93	3162.62	1966.73
AFR	NA20126	54888	14800.2	6073.26	3178.14	1989.04
AFR	NA20127	57035	15330.7	6238.24	3188.9	1946.44
AFR	NA20274	56049	15022	6069.1	3100.66	1899.49
AFR	NA20276	56970	15308.2	6220.18	3185.82	1955.27
AFR	NA20278	54741	14858.7	6100.63	3126.31	1903.9
AFR	NA20281	55088	14936.6	6106.81	3110.28	1887.82
AFR	NA20282	56830	15203.7	6171.48	3169.93	1950.32
AFR	NA20287	57082	15224.8	6098.27	3074.89	1877.82
AFR	NA20289	56920	15254	6127.56	3082.03	1869.2
AFR	NA20291	55503	15024.8	6156.18	3132.68	1894.9
AFR	NA20294	57241	15344.9	6151.68	3098.52	1890.44
AFR	NA20296	56950	15312.8	6199.54	3174.33	1956.7
AFR	NA20298	55421	14969.4	6129.48	3153.37	1935.44
AFR	NA20299	56317	15114.9	6075.71	3023.71	1813
AFR	NA20314	54062	14512	5897.55	3015.34	1846.02
AFR	NA20317	56771	15293.7	6187.39	3113.18	1882.68
AFR	NA20318	54984	14884.5	6024.88	3034.93	1845.7
AFR	NA20320	57379	15402.2	6207	3159.34	1936.58
AFR	NA20321	56967	15313.9	6216.94	3173.86	1932.74
AFR	NA20332	56967	15350	6263.51	3225.72	1986.12
AFR	NA20334	56521	15204.5	6251.52	3263.99	2016.36
AFR	NA20339	57079	15297.2	6180.72	3097.93	1856.55
AFR	NA20340	55196	14873.9	5968.11	3006.26	1835.96
AFR	NA20342	54660	14711.3	6033.89	3113.77	1913.89
AFR	NA20346	55095	14917.2	6042.49	3104.27	1925.38
AFR	NA20348	55180	14876.4	6035.35	3079.98	1888.77
AFR	NA20351	54989	14858.5	6065.34	3129.93	1942.6
AFR	NA20355	57043	15249.4	6176.6	3125.87	1888.44
AFR	NA20356	55160	14922.5	6047.61	3050.02	1845.1
AFR	NA20357	57169	15339.1	6164.43	3113.6	1894.96
AFR	NA20359	56853	15338.2	6244.66	3230.04	2010
AFR	NA20362	55151	15018.5	6185.99	3245.88	2047.2
AFR	NA20412	56867	15269.8	6187.5	3153.63	1927.49
AMR	HG00551	54873	14747.3	6044.12	3121.27	1925.52
AMR	HG00553	53242	14416	5834.42	2914.46	1739.78
AMR	HG00554	54592	14649.9	5970.14	2980.66	1767.67
AMR	HG00637	53325	14459.3	5980.52	3078.78	1867.83
AMR	HG00638	54987	14715.2	6045.78	3144.52	1942.58
AMR	HG00640	52786	14300.9	5907.78	3034.46	1839.75
AMR	HG00641	54701	14638.4	5945.41	3021.02	1831.65
AMR	HG00731	52835	14212	5786.08	2921.21	1771.46
AMR	HG00732	54672	14748	6027.84	3086.75	1891.94
AMR	HG00734	54973	14727.8	6014.52	3047.48	1842.23
AMR	HG00736	52792	14267.6	5801	2943.87	1792.65
AMR	HG00737	54681	14703.9	5972.52	3018.85	1826.99
AMR	HG00739	52766	14210.7	5721.17	2817.06	1664.25
AMR	HG00740	54787	14761.6	5938.94	2917.1	1714.46
AMR	HG00742	52756	14195.9	5821.1	2957.37	1778.62
AMR	HG00743	54768	14673.7	6033.22	3110.67	1885.12
AMR	HG01047	52906	14345.7	5911.81	3015.22	1806.79
AMR	HG01048	53080	14348.4	5857.98	2904.39	1706.44
AMR	HG01049	55408	14914	6131.95	3168.48	1946.85
AMR	HG01051	53507	14553.5	6009.17	3108.45	1906.32
AMR	HG01052	55443	14961.5	6171.54	3191.32	1966.96
AMR	HG01054	52962	14315.4	5814.41	2916.61	1750.56
AMR	HG01055	54883	14728.2	5975.33	3037.36	1860.3
AMR	HG01058	54924	14765.6	6060.34	3133.92	1922.63
AMR	HG01060	52941	14289.3	5843.87	2972.68	1802.25
AMR	HG01061	54631	14683	6036.16	3100.73	1883.62
AMR	HG01063	53967	14572.3	5913.13	3003.01	1822.52
AMR	HG01064	54870	14727.8	6030.61	3129.3	1931.82
AMR	HG01066	52796	14254	5853.08	3031.92	1876.37
AMR	HG01067	54564	14576.4	5947.62	3075.24	1902.59
AMR	HG01069	53060	14367.4	5927.44	3052.85	1869.61
AMR	HG01070	54629	14742.4	6006.74	3044.96	1834.79
AMR	HG01072	52883	14204.4	5711.31	2836.4	1701.79
AMR	HG01073	54453	14586.4	5918.47	2955.74	1767.16
AMR	HG01075	52923	14297.6	5843.7	2971.47	1813.92
AMR	HG01077	55196	14800.7	6020.02	3025.06	1802.43
AMR	HG01079	53082	14349.1	5877.98	2977.36	1788.83
AMR	HG01080	54860	14807	6087.97	3117.35	1895.25
AMR	HG01082	53427	14469.6	5908.63	2992.33	1805.96
AMR	HG01083	54676	14649.3	5919.37	2991.49	1823.24
AMR	HG01085	53081	14421	5877.35	2951.15	1782.88
AMR	HG01086	54771	14664.2	6008.7	3107.08	1905.86
AMR	HG01088	53339	14447.9	5942.23	3048.97	1859.63
AMR	HG01089	54776	14657.3	6006.98	3073.13	1855.34
AMR	HG01092	55330	14974.3	6159.28	3152.26	1919.83
AMR	HG01094	53260	14374.5	5839.46	2916	1734.37
AMR	HG01095	54808	14776.2	6118.65	3179.03	1947.55
AMR	HG01097	53002	14235.5	5804.11	2921.17	1753.96
AMR	HG01098	54672	14731.7	5994.41	3031.02	1838.46
AMR	HG01101	53277	14398.5	5871.25	2906.77	1706.15
AMR	HG01102	54883	14690.6	5919.47	2929.34	1732.51
AMR	HG01104	52892	14318.5	5823.39	2931.39	1770.11
AMR	HG01105	54601	14701.9	6048.85	3114.4	1896.18
AMR	HG01107	53684	14475.6	5832.34	2877.84	1706.54
AMR	HG01108	56419	15137.2	6075.15	3098.12	1920.98
AMR	HG01110	53250	14322.5	5844.58	2953.56	1776.55
AMR	HG01111	54919	14683.5	5955.14	2962.43	1759.25
AMR	HG01112	52461	14159.2	5784.74	2933.07	1770.7
AMR	HG01113	54288	14553.4	5899.01	3018.31	1854.09
AMR	HG01119	54402	14544.5	5889.58	2965.66	1778.39
AMR	HG01121	53057	14295.7	5717.53	2794.1	1641.38
AMR	HG01122	54727	14684.9	5996.43	3044.8	1836.43
AMR	HG01124	53412	14404.8	5901.52	3041.26	1871.34
AMR	HG01125	54664	14739	5946.62	2953.71	1753.74
AMR	HG01130	53101	14457.4	5981.5	3069.75	1865.64
AMR	HG01131	54342	14497.8	5895.52	3045.33	1882.7
AMR	HG01133	52869	14320.4	5918.34	3089.85	1923.11
AMR	HG01134	54908	14718.4	5998.62	3015.49	1797.58
AMR	HG01136	53094	14273.1	5753.29	2922.72	1795.72
AMR	HG01137	54325	14544.4	5898.92	2987.45	1808.86
AMR	HG01139	53365	14375.3	5836.04	3005.46	1860.4
AMR	HG01140	54443	14738.9	6079.21	3140.9	1926.83
AMR	HG01142	53428	14457.6	5880.53	2961.65	1779.02
AMR	HG01148	52494	14182	5862	3006.75	1805.98
AMR	HG01149	54676	14659.8	5992.52	3046.82	1838.96
AMR	HG01161	53192	14355.1	5850.99	2924.25	1737.09
AMR	HG01162	54674	14726.1	6016.48	3064.74	1873.26
AMR	HG01164	52801	14245.9	5819.67	2926.79	1753.12
AMR	HG01167	53633	14470.6	5924.58	3034.93	1842
AMR	HG01168	54254	14658.5	6022.75	3049.29	1833.55
AMR	HG01170	53043	14372.2	5925.4	3010.09	1802
AMR	HG01171	55085	14806.1	6050.98	3070.07	1846.81
AMR	HG01173	52671	14185.7	5819.19	2976.19	1811.84
AMR	HG01174	54473	14576.1	5953.83	3022.85	1816.86
AMR	HG01176	53129	14429.4	5883.09	2960.28	1782.34
AMR	HG01177	54686	14658.8	5927.39	2988.29	1802.38
AMR	HG01182	52912	14247.3	5823.8	2939.88	1753.92
AMR	HG01183	54722	14660	6010.93	3088.65	1885.31
AMR	HG01187	53231	14278.3	5804.08	2907.65	1746.9
AMR	HG01188	55362	14796.3	6037.42	3138.03	1959.34
AMR	HG01190	53191	14292.3	5886.27	3090.35	1938.53
AMR	HG01191	54580	14561.8	5938.35	3079.48	1916.52
AMR	HG01197	52866	14311.4	5825.84	2968.07	1814.85
AMR	HG01198	54915	14700.6	5929.97	2967.79	1790.27
AMR	HG01200	52777	14235.7	5760.97	2897.41	1749.86
AMR	HG01204	53111	14340	5899.75	3023.87	1841.02
AMR	HG01205	54824	14796.9	6046.74	3064.36	1841.3
AMR	HG01241	55056	14829.2	6021.88	3047.19	1841.44
AMR	HG01242	56351	15052	6118.03	3088.81	1854.44
AMR	HG01247	53357	14330.8	5849.17	3030.53	1884.51
AMR	HG01248	54816	14733.2	6003.44	3082.87	1901.07
AMR	HG01250	53077	14257.3	5763.26	2912.9	1767.89
AMR	HG01251	54316	14623.9	6038.68	3104.47	1894.71
AMR	HG01253	52960	14330.3	5874.1	2992.02	1810.32
AMR	HG01254	55015	14776	6075.58	3165.18	1961.46
AMR	HG01256	52630	14221.9	5829.99	2938.99	1759.17
AMR	HG01257	54401	14589.6	5936.93	3032.89	1861.27
AMR	HG01259	52535	14239.2	5810.21	2926.78	1758.31
AMR	HG01260	54909	14761.2	6085.54	3164.36	1948.35
AMR	HG01269	54500	14684.2	5995.83	3050.99	1859.52
AMR	HG01271	53038	14361.7	5906.52	3081.57	1923.74
AMR	HG01272	55196	14821.7	6011.89	3039.96	1843.82
AMR	HG01275	53984	14470.6	5771.86	2877.63	1739.59
AMR	HG01277	52535	14209.2	5814.64	2933.78	1776.08
AMR	HG01280	52588	14163.9	5731.18	2868.58	1724.32
AMR	HG01281	54234	14582.2	5942.47	3001.57	1810.39
AMR	HG01284	54435	14598.7	6007.6	3120.05	1913.34
AMR	HG01286	53472	14518.3	5914.85	2934.91	1737.92
AMR	HG01302	53105	14290	5775.84	2878.71	1724.69
AMR	HG01303	54722	14629.8	5936.5	2988.28	1806.91
AMR	HG01305	53354	14404.7	5840.49	2858.06	1668.25
AMR	HG01308	53556	14497.5	6055.34	3230.6	2044.35
AMR	HG01311	53136	14401	5932.72	3053.96	1866.45
AMR	HG01312	54837	14803.9	6099.93	3164.03	1950.63
AMR	HG01323	54803	14678.1	5955.28	2982.54	1781.83
AMR	HG01325	53175	14350.7	5830.14	2892.66	1722.61
AMR	HG01326	54726	14750.5	5982.79	2997.48	1794.08
AMR	HG01341	52657	14267.3	5787.84	2912.07	1757.41
AMR	HG01342	55995	14981.5	6132.86	3150.97	1911.34
AMR	HG01344	52786	14231.5	5768.5	2909.1	1762.13
AMR	HG01345	54584	14699.7	6017.61	3064.59	1854.26
AMR	HG01348	54380	14611	5922.21	2967.4	1787.31
AMR	HG01350	52705	14190.3	5767.87	2915.76	1758.15
AMR	HG01351	54153	14578.7	5909.94	2996.09	1831.91
AMR	HG01353	52580	14197.8	5810.36	2953.36	1795.52
AMR	HG01354	54084	14549.7	5963.61	3042.64	1844.47
AMR	HG01356	52806	14224.7	5821.31	2965.32	1787.22
AMR	HG01357	54429	14587.4	5917.95	2981.78	1799.34
AMR	HG01359	52734	14342	5902.13	3033.32	1860.93
AMR	HG01360	54554	14605.2	5944.95	3065.42	1896.33
AMR	HG01362	53386	14368.4	5895.73	3025.22	1836.99
AMR	HG01363	54986	14780.4	6054.59	3150.33	1951.21
AMR	HG01365	53083	14247.6	5699.47	2795.86	1651.84
AMR	HG01366	54965	14832.6	6124.1	3187.32	1970.54
AMR	HG01369	54702	14680.8	6007.43	3109.92	1925.04
AMR	HG01372	54569	14662.3	5920.8	2972.4	1795.37
AMR	HG01374	52638	14294.7	5891.36	3050.32	1877.48
AMR	HG01375	54899	14767.6	5998.82	2985.97	1778.67
AMR	HG01377	52997	14325.2	5880.94	3015.07	1850.75
AMR	HG01378	54313	14610.6	5954.02	2982.36	1771.85
AMR	HG01383	52727	14237.8	5755.15	2902.82	1755.88
AMR	HG01384	54619	14691.8	5975.8	2983.4	1787.01
AMR	HG01389	52362	14184.1	5805.85	2947.74	1782.36
AMR	HG01390	55554	14904.7	6116.97	3193.92	1991.46
AMR	HG01392	53263	14445.2	5948.83	3028.92	1820.53
AMR	HG01393	55416	14950.9	6080.18	3084.46	1865.6
AMR	HG01395	52825	14308.8	5850.65	2958.3	1788.48
AMR	HG01396	54995	14785.8	6040.92	3116.94	1919.39
AMR	HG01398	52768	14261.6	5861.08	3012.18	1838.52
AMR	HG01402	53447	14243.3	5702.57	2834.86	1698.83
AMR	HG01403	55002	14745.1	5961.25	3026.63	1857.91
AMR	HG01405	52966	14351	5946.05	3105.5	1913.96
AMR	HG01412	53123	14320.9	5830.67	2968.92	1815.19
AMR	HG01413	53028	14302.9	5794.76	2888.37	1728.51
AMR	HG01414	54776	14708	5959.41	3006.84	1818.85
AMR	HG01431	53079	14364.4	5897.16	3059.32	1902.32
AMR	HG01432	54181	14624.5	6003.91	3078.51	1882.41
AMR	HG01435	54715	14714.5	6028.43	3093.41	1902.37
AMR	HG01437	52599	14174.4	5741.48	2883.92	1734.16
AMR	HG01438	54016	14392.4	5830.18	2939.29	1771.99
AMR	HG01440	53270	14364.4	5865.64	2934.62	1743.79
AMR	HG01441	54411	14573.4	5903.84	2977.33	1795.05
AMR	HG01443	52690	14335.4	5851.22	2898.92	1715.88
AMR	HG01444	54810	14754.6	6027.64	3065.09	1856.5
AMR	HG01447	54715	14688.9	5943.27	2965.86	1780.13
AMR	HG01455	52769	14256	5828.33	2989.62	1837.73
AMR	HG01456	54724	14810.9	6043.51	3055.23	1851.53
AMR	HG01459	54454	14610.2	5917.75	2964.08	1772.85
AMR	HG01461	53219	14393.1	5841.92	2907.57	1731.64
AMR	HG01462	55327	14811.7	6040.59	3115.38	1926.57
AMR	HG01464	53420	14489.8	6002.84	3120.64	1910
AMR	HG01465	54094	14440	5881.13	3035.09	1872.91
AMR	HG01468	54142	14569.4	5924.62	2942.25	1739.51
AMR	HG01474	54254	14486.3	5881.31	3009.57	1842.62
AMR	HG01479	52654	14249.8	5811.07	2892.87	1712.67
AMR	HG01485	54141	14667.9	6000.1	3043.44	1830.83
AMR	HG01486	54603	14750.3	6053.72	3077.63	1851.09
AMR	HG01488	53217	14430.5	5919.27	3002.9	1811.28
AMR	HG01489	54193	14661.3	5937.99	2879.55	1671.66
AMR	HG01491	52218	14086.6	5753.52	2892.05	1733.11
AMR	HG01492	54520	14661.6	5928.33	2928.81	1723.9
AMR	HG01494	52974	14334.6	5889.82	3023.01	1840.53
AMR	HG01495	55081	14819.3	6038.94	3043.66	1821.25
AMR	HG01497	52846	14368.3	5985.99	3138.64	1948.4
AMR	HG01498	54356	14581.7	5948.24	2990.69	1777.33
AMR	HG01550	52726	14272.9	5780.04	2862.03	1704.16
AMR	HG01551	55770	14906.6	6079.27	3173.5	1989.32
AMR	HG01556	53764	14483.8	5900.43	3026.08	1869.76
AMR	HG01565	52414	14258.7	5856.79	2968.88	1782.37
AMR	HG01566	54305	14572.7	5973.35	3112.89	1936.44
AMR	HG01571	52269	14139.6	5757.71	2903	1753.86
AMR	HG01572	53652	14549.9	5959.07	3017.02	1811.45
AMR	HG01577	52869	14338.9	5928.33	3005.45	1801.5
AMR	HG01578	54153	14554.1	5900.14	2981.16	1814.83
AMR	HG01892	52610	14230.6	5818.08	2959.66	1791.57
AMR	HG01893	54695	14724.1	6004.52	3078.2	1894.17
AMR	HG01917	52362	14135.3	5755.88	2927.96	1782.62
AMR	HG01918	53944	14419	5862.33	2995.9	1834.82
AMR	HG01920	51958	13997.2	5708.83	2913.85	1785
AMR	HG01921	54060	14508.2	5923.27	2990.08	1786.02
AMR	HG01923	51984	14095.2	5715.63	2877.68	1744.16
AMR	HG01924	54779	14778	6042.04	3066.55	1843.17
AMR	HG01926	51971	14051.4	5717.75	2945.8	1830.75
AMR	HG01927	53734	14360.6	5772.84	2901.24	1747.98
AMR	HG01932	52170	14146.3	5772.83	2950.45	1806.1
AMR	HG01933	54653	14647.3	5911.2	2987.15	1811.96
AMR	HG01935	52436	14112.3	5772.68	2960.02	1803.63
AMR	HG01936	54338	14623.4	6045.67	3146.65	1951.26
AMR	HG01938	51966	14047.3	5766.91	2931.12	1764.07
AMR	HG01939	53932	14493.9	5946.47	3027.19	1835.02
AMR	HG01941	52427	14255	5780.49	2814.9	1638.63
AMR	HG01942	53982	14553.6	5930.28	2963.61	1768.06
AMR	HG01944	52735	14257.7	5821.05	2962.37	1803.55
AMR	HG01945	54043	14560.4	5874.27	2934.4	1758.36
AMR	HG01947	52494	14268.9	5979.5	3130.17	1918.61
AMR	HG01948	54917	14650.9	5903.03	2968.43	1781.3
AMR	HG01950	52446	14231.1	5796.69	2959.63	1813.04
AMR	HG01951	53802	14472.8	5902.46	3032.64	1865.32
AMR	HG01953	52243	14118	5739.43	2867.54	1714.39
AMR	HG01954	53991	14484.8	5873.36	2952.09	1783.23
AMR	HG01961	51930	14075.6	5688.74	2794.76	1644.76
AMR	HG01965	54557	14581.9	5951.48	3102.51	1932.18
AMR	HG01967	52709	14232	5834.06	2954.76	1777.28
AMR	HG01968	53745	14519.5	5910.29	3004.63	1833.3
AMR	HG01970	52061	14019.2	5752.46	2887.48	1716.13
AMR	HG01971	54968	14685.7	5867	2886.3	1714.98
AMR	HG01973	54201	14555.5	5918.01	3033.04	1860.14
AMR	HG01974	52384	14155.6	5776.29	2937.65	1789.79
AMR	HG01976	54225	14542.4	5957.34	3065.91	1879.89
AMR	HG01977	52311	14241.2	5852.6	2993.73	1822.89
AMR	HG01979	52418	14227.6	5821.04	2901.27	1713.82
AMR	HG01980	54250	14509.1	5902.52	3031.08	1857.74
AMR	HG01982	52474	14216.9	5840.1	2974.81	1790.73
AMR	HG01991	52542	14082.8	5682.53	2802.29	1659.7
AMR	HG01992	53852	14496.2	5870.86	2921.12	1735.51
AMR	HG01997	53640	14415.6	5862.22	2960.69	1782.13
AMR	HG02002	52348	14168	5808.39	2964.14	1801.86
AMR	HG02003	53758	14453.7	5871.49	2980.48	1808.73
AMR	HG02006	56052	15071.1	6098.63	3070.69	1851.51
AMR	HG02008	52157	14173.2	5771.2	2890.2	1724.07
AMR	HG02089	54104	14489.7	5946.22	3052.43	1862.53
AMR	HG02090	52828	14215.5	5757.67	2907.07	1761.19
AMR	HG02102	53961	14453.6	5867.61	2993.99	1826.79
AMR	HG02104	52107	14097.9	5725.95	2897.38	1766.6
AMR	HG02105	53461	14429.9	5914.3	2961.27	1756.46
AMR	HG02146	51929	14115.9	5802.24	2980.22	1828.43
AMR	HG02147	53643	14467.1	5900.99	2980.36	1794.57
AMR	HG02150	51988	14045.6	5703.47	2850.08	1705.34
AMR	HG02252	54158	14478.7	5920.34	3002.19	1807.06
AMR	HG02253	52485	14312.1	5958.37	3137.94	1957.37
AMR	HG02259	51979	14082	5785.78	2942.6	1777.93
AMR	HG02260	53922	14505.7	5872.53	2904.64	1713.13
AMR	HG02262	52172	14112.6	5789.13	2914.38	1746.34
AMR	HG02265	51725	14036.9	5726.1	2857.86	1699.68
AMR	HG02266	53641	14426.5	5889.52	3009.57	1829.49
AMR	HG02271	52029	14134.4	5795	3000.05	1851.07
AMR	HG02272	53412	14357.7	5805.08	2891.95	1722.73
AMR	HG02274	53729	14486.3	5906.76	2993.16	1815.19
AMR	HG02275	53596	14444.7	5843.4	2922.38	1759.63
AMR	HG02277	52278	14103.1	5691.5	2810.1	1662.74
AMR	HG02278	53864	14452.4	5842.29	2900.47	1718.68
AMR	HG02285	52317	14174	5816.79	2999.81	1842.17
AMR	HG02286	54230	14547.7	6024.46	3140.4	1928.42
AMR	HG02291	51886	13953.3	5649.72	2831.17	1702.55
AMR	HG02292	53777	14507.8	5910.22	2998.88	1818.63
AMR	HG02298	54118	14557.5	5926.62	3018.23	1838.03
AMR	HG02299	52090	13991.5	5611.65	2785.04	1667.1
AMR	HG02301	54078	14556	5945.13	3020.47	1826.79
AMR	HG02304	52576	14193.4	5784.7	2982.35	1840.52
AMR	HG02312	54257	14583.4	6003.25	3065.6	1849.89
AMR	HG02345	54588	14534.8	5827.72	2869.68	1694.75
AMR	HG02348	53873	14488	5917.47	3011.6	1825.38
AMR	HG02425	54373	14480.2	5821.68	2943.53	1792.4
AMR	NA19648	54070	14461.7	5870.1	2938.81	1758.87
AMR	NA19649	52699	14288.6	5906.2	3055.26	1883.05
AMR	NA19651	54571	14818.8	6135.79	3103.47	1853
AMR	NA19652	52635	14151.4	5723.07	2869.89	1724.83
AMR	NA19654	54670	14672.7	5967.73	3045.9	1847.5
AMR	NA19655	52991	14259.8	5839.58	2991.68	1821.94
AMR	NA19657	54385	14707.9	6052.29	3095.24	1879.58
AMR	NA19658	52699	14263.8	5898.62	3051.06	1870.9
AMR	NA19661	52678	14228.1	5879.21	3079.68	1923.96
AMR	NA19663	54396	14610.8	5869.15	2887.11	1701.22
AMR	NA19664	52810	14196	5742.29	2867.29	1708.9
AMR	NA19669	54357	14601.9	5921.43	2956.36	1765.95
AMR	NA19670	52628	14258.5	5842.27	2974.38	1811.56
AMR	NA19676	52725	14220.7	5736.71	2847.86	1697.75
AMR	NA19678	54752	14692.1	5904.47	2893.6	1700.05
AMR	NA19679	52326	14264.2	5826.35	2895.94	1716.39
AMR	NA19681	54535	14654.9	5979.52	3065.32	1884.08
AMR	NA19682	52613	14295.2	5814.06	2929.61	1770.26
AMR	NA19684	54433	14637.8	6049.35	3131.05	1913.83
AMR	NA19716	54480	14540.9	5854.84	2989.59	1842.78
AMR	NA19717	52604	14230.8	5743.91	2856.49	1723
AMR	NA19719	54452	14570.9	5851.83	2909.4	1741.16
AMR	NA19720	52907	14355	5846.58	2962.71	1786.94
AMR	NA19722	54410	14555.1	5894.09	2994.47	1828.94
AMR	NA19723	52937	14378.9	5880.23	2995.58	1822.95
AMR	NA19725	54465	14597.5	5962.75	3013.64	1801.4
AMR	NA19726	52596	14197.6	5801.85	2969.68	1814.35
AMR	NA19728	53461	14359.1	5864.91	3035.42	1884.87
AMR	NA19729	52093	14121.7	5784.17	2880.81	1700.09
AMR	NA19731	53599	14424.2	5861.98	2979.94	1817.67
AMR	NA19732	51829	14032.1	5691.24	2858.91	1726.75
AMR	NA19734	54005	14562.1	5925.35	3009.25	1830
AMR	NA19735	52353	14114	5714.25	2893.1	1763.52
AMR	NA19740	54163	14557.5	5926.77	2994.87	1807.67
AMR	NA19741	52356	14192	5765.91	2870.44	1713.01
AMR	NA19746	54458	14585.2	5978.77	3047.07	1836.98
AMR	NA19747	52597	14170.1	5807.75	3021.15	1881.54
AMR	NA19749	54475	14701.4	6031.93	3068.67	1845.13
AMR	NA19750	52644	14209	5835.86	2995.49	1830.44
AMR	NA19752	54271	14648.4	5903.34	2942.84	1768.79
AMR	NA19755	54447	14580.7	5928.12	3001.78	1810.03
AMR	NA19756	52824	14298.5	5877.3	3041.8	1869.3
AMR	NA19758	54058	14560.1	5910.18	2977.5	1786.24
AMR	NA19759	52579	14175.4	5802.09	2996.5	1846.15
AMR	NA19761	54554	14694.6	5955.65	2984.21	1795.37
AMR	NA19762	52673	14254.2	5722.54	2798.61	1651.44
AMR	NA19764	54381	14525.5	5908.44	3041.77	1863.97
AMR	NA19770	54604	14684.1	5925.02	2973.58	1789.03
AMR	NA19771	52639	14322.3	6003.89	3181.84	1988.48
AMR	NA19773	54288	14589.1	5985.03	3059.99	1856.08
AMR	NA19774	52704	14273	5822.22	2930.44	1760.66
AMR	NA19776	54736	14654.6	5912.59	2964.36	1776.98
AMR	NA19777	53095	14270.1	5693.79	2845.09	1728.36
AMR	NA19779	54599	14708	6022.26	3069.06	1854.02
AMR	NA19780	52808	14245.9	5855.11	3002.2	1822.66
AMR	NA19782	54450	14653.1	5979.04	3031.26	1827.26
AMR	NA19783	52549	14221.8	5826.09	2916.07	1726.76
AMR	NA19785	54324	14615.1	5940.95	3022.05	1850.85
AMR	NA19786	52695	14327.1	5906.72	3046.49	1866.49
AMR	NA19788	54451	14560.2	5861.28	2919.79	1741.17
AMR	NA19789	53089	14361.8	5842.55	2910.6	1728.6
AMR	NA19792	53148	14271.5	5744.5	2867.12	1731.21
AMR	NA19794	54353	14765.7	6171.39	3263.5	2046.63
AMR	NA19795	52824	14203.3	5788.18	2984.03	1848.73
EUR	HG00096	52442	14123.9	5770.45	2949.53	1793.45
EUR	HG00097	54095	14430.7	5904.13	3039.44	1866.54
EUR	HG00099	54108	14590.6	5974.77	3007.4	1800.39
EUR	HG00100	54346	14647.9	6014.26	3048.76	1828.71
EUR	HG00101	52331	14151.5	5843.21	2999.68	1819.75
EUR	HG00102	53980	14528.6	5961.85	3005.49	1796.58
EUR	HG00103	52322	14233.2	5856.75	2978.08	1794.92
EUR	HG00105	52342	14144.6	5837.88	2990.79	1808.83
EUR	HG00106	54124	14655.5	6023.78	3088.59	1883.2
EUR	HG00107	52172	14141.9	5764.36	2852.55	1681.35
EUR	HG00108	52292	14075.2	5771.72	2921.32	1755.52
EUR	HG00109	52532	14293.9	5885.71	2975.54	1785.92
EUR	HG00110	54003	14634.1	6030.19	3150.72	1974.4
EUR	HG00111	53877	14534.5	6012.48	3083.22	1866.1
EUR	HG00112	52129	14144.5	5777.01	2945.78	1801.04
EUR	HG00113	52512	14241.8	5792.84	2843.44	1667.84
EUR	HG00114	52371	14130	5790.84	2956.93	1797.95
EUR	HG00115	52350	14134.3	5752.63	2921.26	1773.07
EUR	HG00116	52459	14245.9	5877.34	2981.88	1786.46
EUR	HG00117	52298	14106.4	5770.71	2913.6	1756.22
EUR	HG00118	54309	14617.1	5952.9	3013.11	1824.08
EUR	HG00119	52523	14234.9	5774.88	2853.73	1684.86
EUR	HG00120	54051	14512	5933.46	3021.2	1827.29
EUR	HG00121	53919	14399.3	5815.37	2964.64	1828.71
EUR	HG00122	54096	14555.3	5933.16	2987.15	1793.99
EUR	HG00123	54191	14619.8	5995.03	3089.29	1900.92
EUR	HG00125	53902	14610.3	6057.61	3085.86	1852.24
EUR	HG00126	52364	14320.6	5911.06	2972.91	1774.78
EUR	HG00127	54101	14595.7	6020.29	3084.92	1860.44
EUR	HG00128	53885	14527.9	5902.04	2992.15	1818.87
EUR	HG00129	52120	14099.3	5768.04	2908.43	1745.91
EUR	HG00130	54057	14570	5976.15	3056.46	1858.18
EUR	HG00131	52460	14223.7	5887.03	3042.92	1867.99
EUR	HG00132	53912	14524.3	5898.54	2953.17	1764.15
EUR	HG00133	54186	14579.6	6000.59	3068.92	1864.75
EUR	HG00136	52188	14252.9	5888.61	2991.24	1791.65
EUR	HG00137	53776	14562.8	6001	3045.45	1828.61
EUR	HG00138	52295	14178.6	5859.43	3053.86	1902.31
EUR	HG00139	52458	14134.9	5761.65	2883.37	1705.85
EUR	HG00140	52501	14201.1	5828.91	2954.38	1774.2
EUR	HG00141	52468	14229	5883.14	3008.46	1820.53
EUR	HG00142	52244	14145.1	5911.84	3090.08	1896.28
EUR	HG00143	52421	14260	5925.99	3102.55	1925.15
EUR	HG00145	52376	14251.1	5849.96	2942.98	1765.37
EUR	HG00146	54067	14499	5927.28	3024.09	1834.55
EUR	HG00148	52374	14225.8	5842.98	2942.6	1763.82
EUR	HG00149	52288	14131	5750.36	2899.77	1746.06
EUR	HG00150	54013	14584.5	5935.94	2970.04	1774.94
EUR	HG00151	52386	14186.8	5772.84	2880.28	1710.81
EUR	HG00154	53965	14480.9	5946.84	3041.98	1847.56
EUR	HG00155	52373	14210.2	5846.31	2995.45	1829.26
EUR	HG00157	52534	14194.9	5869.87	3027.78	1855.29
EUR	HG00158	54151	14551.3	5872.49	2914.25	1737.62
EUR	HG00159	52507	14301.4	5897.35	2986.91	1796.07
EUR	HG00160	52477	14163.8	5774.93	2912.02	1751.72
EUR	HG00171	53984	14576.1	5995.71	3040.36	1828.54
EUR	HG00173	54008	14538.3	5938.65	3013.45	1822.38
EUR	HG00174	54041	14608.1	6019.86	3074.34	1866.14
EUR	HG00176	54172	14524.2	5877.96	2950.82	1774.8
EUR	HG00177	53718	14374	5805.28	2901.62	1743.35
EUR	HG00178	54037	14568.6	6012	3087.93	1887.91
EUR	HG00179	54063	14515.3	5932.71	3008.23	1820.1
EUR	HG00180	53937	14586.2	5949.42	2970.18	1771.32
EUR	HG00181	52644	14303.2	5915.55	3038.79	1844.4
EUR	HG00182	52460	14193.5	5811.81	2971.17	1824.56
EUR	HG00183	52528	14264.5	5854.35	2966.13	1795.57
EUR	HG00185	52561	14100.9	5678.14	2820.17	1690.66
EUR	HG00186	52314	14160	5788.55	2932.67	1771.65
EUR	HG00187	52386	14240.8	5853.51	2981.04	1812.35
EUR	HG00188	52415	14209.6	5801.49	2907.91	1733.3
EUR	HG00189	52398	14101.5	5741.98	2862.36	1694.74
EUR	HG00190	52351	14201.3	5840.99	2951.98	1770.94
EUR	HG00231	54132	14627.5	6034.88	3079.32	1864.3
EUR	HG00232	53816	14506.4	5973.25	3065.9	1867.58
EUR	HG00233	54047	14651.2	6096.63	3146.93	1906.56
EUR	HG00234	52315	14183.4	5850.09	2953.02	1764.46
EUR	HG00235	54082	14465.2	5915.77	3013.8	1820.67
EUR	HG00236	54336	14652.7	6097.77	3169.36	1939.74
EUR	HG00237	54122	14578.6	5955.71	3020.37	1832.72
EUR	HG00238	54131	14689.1	6116.88	3177.38	1947.44
EUR	HG00239	54144	14593.8	6031.53	3101	1887.11
EUR	HG00240	54145	14611.6	5948.53	2974.54	1781.38
EUR	HG00242	52482	14181.2	5848.31	2984.92	1803.19
EUR	HG00243	52580	14214.1	5867.87	2974.45	1783.9
EUR	HG00244	52480	14224.7	5881.15	3037.32	1854.32
EUR	HG00245	53965	14571.2	6001.45	3080.68	1880.9
EUR	HG00246	52250	14169.7	5879.4	3055.89	1878.21
EUR	HG00250	54075	14627.5	6018.87	3119.06	1928.2
EUR	HG00251	52476	14205	5815.28	2959.1	1796.54
EUR	HG00252	52370	14175.4	5809.03	2923.43	1753.37
EUR	HG00253	54172	14705	6079.68	3150.08	1936.6
EUR	HG00254	54155	14598.1	5948.42	3023.62	1830.96
EUR	HG00255	54195	14620.3	6017.47	3093.5	1885.35
EUR	HG00256	52499	14269.7	5872.41	2986.53	1808.54
EUR	HG00257	54212	14598	6042.29	3123.55	1911.91
EUR	HG00258	54206	14642.5	5995.6	3010.02	1793.31
EUR	HG00259	54332	14613.9	5954.98	2991.56	1787.71
EUR	HG00260	52350	14204.6	5867.26	2988.02	1805.37
EUR	HG00261	54040	14509.6	5911.33	2989.17	1809.06
EUR	HG00262	54053	14441.1	5869.61	2957.31	1779.68
EUR	HG00263	54045	14557	5901.27	2953.38	1778.87
EUR	HG00264	52334	14116.9	5777.47	2897.88	1720.37
EUR	HG00265	52417	14248.3	5878.24	2959.69	1770.26
EUR	HG00266	53935	14472.7	5905.27	2990.86	1799.95
EUR	HG00267	52321	14237.2	5861.44	2981.59	1806.43
EUR	HG00268	54091	14600.3	5994.45	3076.58	1881.57
EUR	HG00269	53875	14551	6000.36	3093.12	1887.68
EUR	HG00271	52453	14201.3	5858.21	3063.47	1915.94
EUR	HG00272	53820	14461.2	5941.8	3036.44	1847.37
EUR	HG00273	52576	14165.4	5833.56	3016.14	1851.27
EUR	HG00274	53972	14537.6	5950.56	3019.18	1824.74
EUR	HG00275	53796	14425.1	5838.66	2913.02	1735.47
EUR	HG00276	53984	14560	5997.32	3090.86	1892.63
EUR	HG00277	52181	14159.7	5906.23	3114.97	1955.13
EUR	HG00278	52517	14153.8	5789.44	2966.8	1815.9
EUR	HG00280	52271	14204.7	5816.39	2934.13	1765.54
EUR	HG00281	54160	14608.9	5905.19	2957.28	1785.42
EUR	HG00282	53962	14496.4	5946.5	3071.51	1896.83
EUR	HG00284	52180	14136.1	5761.82	2881.92	1721.69
EUR	HG00285	53829	14603.4	5927.79	2939.31	1753.64
EUR	HG00288	53943	14520.2	5966.53	3052.9	1849.82
EUR	HG00290	52501	14203.9	5789.91	2933.81	1778.35
EUR	HG00304	54020	14551.4	5932.05	2990.08	1801.35
EUR	HG00306	53855	14575.8	5961.72	2998.36	1802.23
EUR	HG00308	52234	14164.6	5813.95	2939.05	1771.32
EUR	HG00309	54149	14486.5	5860.97	2988.07	1830.66
EUR	HG00310	52339	14125.8	5766.6	2901.58	1736.86
EUR	HG00311	52214	14048.5	5768.1	2962.95	1811.9
EUR	HG00313	53950	14566.5	5969.05	3016.9	1816.22
EUR	HG00315	54014	14643.3	6050.57	3094.84	1886.89
EUR	HG00318	53770	14491.1	5973.53	3041.44	1821.38
EUR	HG00319	54056	14588.2	5980.44	3044.13	1833.61
EUR	HG00320	54170	14551.7	5940.86	3008.11	1812.95
EUR	HG00321	52410	14217.1	5854.44	2976.93	1803.03
EUR	HG00323	53874	14423.6	5876.25	2963.79	1779.48
EUR	HG00324	53857	14560.2	6010.53	3073.08	1858.71
EUR	HG00325	52388	14241.2	5830.63	2964.83	1796.95
EUR	HG00326	53974	14502.4	5938.93	3043.99	1855.25
EUR	HG00327	54011	14522.4	5984.7	3077.76	1865.77
EUR	HG00328	53958	14526	5914.49	2978.14	1787.85
EUR	HG00329	52459	14223.9	5839.57	2978.61	1814.11
EUR	HG00330	54016	14611.6	6007.47	3070.11	1867.66
EUR	HG00331	53975	14504.6	5908.11	3004.81	1830.48
EUR	HG00332	54138	14550.4	5950.54	3020.11	1822.75
EUR	HG00334	54166	14614.8	5920.88	2938.71	1744.4
EUR	HG00335	52494	14210.6	5842.04	2962.6	1788.44
EUR	HG00336	52434	14153.6	5808.59	2943.79	1770.01
EUR	HG00337	54127	14508.9	5951.41	3085.21	1908.45
EUR	HG00338	52431	14134.2	5810.24	2953.19	1776.09
EUR	HG00339	53998	14516	5898.74	2956.78	1765.14
EUR	HG00341	52461	14182.8	5786.83	2913.2	1754.63
EUR	HG00342	52500	14241.1	5904.7	3049.05	1866
EUR	HG00343	53880	14478.8	5917.29	3015.3	1823.81
EUR	HG00344	53757	14446.1	5916.99	3006.17	1812.41
EUR	HG00345	52532	14267.3	5836.22	2954.64	1785.36
EUR	HG00346	54039	14523.6	5875.03	2965.27	1795.29
EUR	HG00349	53995	14519.5	5965.36	3052.1	1859.9
EUR	HG00350	53930	14495.4	5930.5	3009.23	1819.74
EUR	HG00351	52379	14217.7	5849.71	2983.89	1809.64
EUR	HG00353	54059	14588.6	5987.07	3063.36	1870.63
EUR	HG00355	54093	14519.2	5936.43	3035.01	1853
EUR	HG00356	54193	14623.6	5971.58	3057.69	1870.33
EUR	HG00357	53762	14468.7	5918.07	2963.51	1759.18
EUR	HG00358	52494	14176.2	5807.96	2959.63	1791.55
EUR	HG00360	52415	14262.9	5889.26	3007.66	1827.92
EUR	HG00361	53702	14485.7	5963.33	3093.29	1914.33
EUR	HG00362	54022	14575.4	5983.99	3016.96	1790.86
EUR	HG00364	53991	14565.8	6010.56	3092.12	1880.91
EUR	HG00365	54222	14566.2	6009.95	3134.03	1938.72
EUR	HG00366	52387	14252.3	5865.47	2991.8	1822.85
EUR	HG00367	53961	14540.2	5947.79	2997.3	1799.42
EUR	HG00368	54244	14536	5897	2972.92	1791.52
EUR	HG00369	52349	14118.8	5839.55	3017.06	1839.4
EUR	HG00371	52470	14229.1	5802.55	2922.41	1766
EUR	HG00372	52376	14115.6	5811.9	3018.08	1865.59
EUR	HG00373	53997	14477.8	5894.92	2985.94	1806.45
EUR	HG00375	52382	14238.4	5852.13	2951.82	1762.91
EUR	HG00376	54119	14613.3	6031.79	3090.01	1877.26
EUR	HG00378	54131	14635.2	6042.68	3127.72	1911.86
EUR	HG00379	53991	14529.3	5938.94	2980.99	1781.51
EUR	HG00380	54120	14627.3	6043.86	3077.94	1849.49
EUR	HG00381	53919	14556.2	5966.34	3033.31	1839.69
EUR	HG00382	52171	14184.9	5860.7	3009.51	1835.88
EUR	HG00383	53993	14615.4	5979.25	3000.03	1779.59
EUR	HG00384	54021	14549.2	5992.6	3068.56	1851.71
EUR	HG01334	52351	14196.6	5819.56	2937.68	1763.44
EUR	HG01500	52429	14210.1	5835	2982.18	1809.49
EUR	HG01501	54139	14583.3	5973.19	2997.62	1787.81
EUR	HG01503	52310	14270.2	5883.21	2991.44	1805.12
EUR	HG01504	54093	14524.1	5956.28	3039.83	1842.18
EUR	HG01506	52456	14210.7	5851.82	2999.05	1822.85
EUR	HG01507	54049	14646.1	5996.37	3057.5	1871.6
EUR	HG01509	52664	14251.6	5832.7	2957.49	1783.38
EUR	HG01510	54182	14627.1	6049.4	3111.86	1875.18
EUR	HG01512	52434	14152.6	5792.05	2971.29	1822.39
EUR	HG01513	53937	14584.7	6053.28	3111.74	1886.03
EUR	HG01515	52356	14158.8	5774.1	2898.15	1733.11
EUR	HG01516	53979	14502.8	5919.32	2971.17	1774.52
EUR	HG01518	52337	14250.8	5920.34	3034.27	1841.93
EUR	HG01519	54003	14542.3	6004.64	3115.35	1916.44
EUR	HG01521	52357	14261.4	5913.9	3045.94	1855.86
EUR	HG01522	53870	14552.6	5975.73	3008.86	1800.33
EUR	HG01524	52536	14185.1	5789.24	2944.27	1778.27
EUR	HG01525	54224	14536.5	5909.43	3002.11	1824.83
EUR	HG01527	52721	14322.2	5915.05	3013.84	1814.71
EUR	HG01528	54120	14647.7	6049.82	3082.69	1847.88
EUR	HG01530	52592	14235.2	5891.37	3070.72	1900.95
EUR	HG01531	54143	14577	5939.62	3003.62	1812.41
EUR	HG01536	52522	14128.4	5694.68	2817.1	1678.18
EUR	HG01537	54170	14496.2	5939.54	3047.28	1859.42
EUR	HG01602	54233	14603.5	5998.78	3070.84	1863.06
EUR	HG01603	52471	14174.1	5824.11	2975.63	1813.25
EUR	HG01605	54208	14607	5956.85	3030.34	1851.04
EUR	HG01606	52459	14222.4	5824.32	2912.41	1735.26
EUR	HG01607	54031	14572.5	5965.76	2991.49	1781.29
EUR	HG01608	52516	14189.8	5783.53	2903.36	1735.61
EUR	HG01610	52366	14245.7	5864.89	2977.67	1808.76
EUR	HG01612	54344	14622	6009.38	3090.44	1882.42
EUR	HG01613	54168	14655.9	6024.1	3074.38	1864.97
EUR	HG01615	52308	14094	5819.16	3004.87	1841.38
EUR	HG01617	52476	14254.4	5910.63	3042.56	1861.96
EUR	HG01618	54223	14543.8	5932.52	3007.18	1806.57
EUR	HG01619	52540	14242.3	5882.66	3015.18	1824.81
EUR	HG01620	54178	14589.7	5960.99	3028.12	1829.64
EUR	HG01623	54354	14599.8	5978.35	3023.93	1814.47
EUR	HG01624	52655	14229.7	5769.34	2898.22	1740.08
EUR	HG01625	52495	14172.3	5749.76	2916.82	1769.7
EUR	HG01626	54280	14715.7	6058.82	3102.22	1892.34
EUR	HG01628	54183	14613.8	6008.58	3075.01	1865.47
EUR	HG01630	52602	14214	5891.29	3007.7	1792.83
EUR	HG01631	52157	14168	5832.9	2932.23	1745.71
EUR	HG01632	54243	14732.7	6110.6	3165.33	1941.42
EUR	HG01668	54070	14638.3	6030.08	3032.3	1795.18
EUR	HG01669	52582	14203	5775.75	2868.39	1698.71
EUR	HG01670	54018	14556.5	5945.73	3022.96	1823.44
EUR	HG01672	52341	14228.3	5866.91	3013.73	1846.47
EUR	HG01673	54242	14604.3	5950.77	2990.86	1791.98
EUR	HG01675	52535	14234.5	5804.7	2953.49	1793.67
EUR	HG01676	54152	14600	5958.75	2984.12	1768.91
EUR	HG01678	52432	14168.9	5825.7	2959.78	1776.99
EUR	HG01679	53997	14562.9	5971.39	3066.77	1876.82
EUR	HG01680	52525	14149.6	5759.81	2892.2	1740.59
EUR	HG01682	52411	14222.4	5887.17	3049.02	1873.17
EUR	HG01684	54148	14664.6	6053.76	3066.5	1830.1
EUR	HG01685	54266	14554.9	5902.51	2922.86	1722.24
EUR	HG01686	52611	14108.3	5795.89	3004.37	1844.28
EUR	HG01694	52527	14139.5	5777.06	2889.89	1708.66
EUR	HG01695	54564	14713.8	6033.59	3051.06	1829.89
EUR	HG01697	54359	14614.8	5979.92	3044.73	1845.19
EUR	HG01699	52568	14167.4	5810.38	2943.2	1767.3
EUR	HG01700	52346	14120.2	5778.2	2919.95	1754.62
EUR	HG01702	54153	14618	6012.7	3065.08	1843
EUR	HG01704	54338	14659	5985.23	3036.07	1833.56
EUR	HG01705	52634	14307.1	5861.66	2992.07	1822.37
EUR	HG01707	54151	14742.6	6072.71	3031.85	1787.28
EUR	HG01708	52601	14237.4	5783.78	2863.65	1693.52
EUR	HG01709	52625	14280.1	5870.54	2976.85	1791.42
EUR	HG01710	54448	14646.1	5938.8	2999.2	1809.93
EUR	HG01746	54175	14619.5	5982.5	3025.78	1823.01
EUR	HG01747	52423	14254.3	5825.78	2940.53	1775.16
EUR	HG01756	52836	14335	5861.42	2989.25	1826.09
EUR	HG01757	54407	14709	6034.95	3076.03	1867.7
EUR	HG01761	52591	14308.5	5910.41	3039.39	1851.14
EUR	HG01762	54248	14615.7	5977.38	3018.84	1815.12
EUR	HG01765	52490	14196.2	5780.17	2887.29	1730.07
EUR	HG01766	54266	14523.6	5929.13	2992.8	1780.76
EUR	HG01767	52594	14342.6	5978.51	3075.14	1861.61
EUR	HG01768	54294	14576.2	5957.71	3022.5	1814.16
EUR	HG01770	54153	14548.3	5894.64	2935.23	1748.21
EUR	HG01771	52537	14321.5	5931.53	3017.89	1821.01
EUR	HG01773	54120	14566.7	5965.84	3011.23	1809.84
EUR	HG01775	52296	14113.9	5761.71	2904.06	1740.7
EUR	HG01776	54064	14611.9	5973.91	3003.61	1799.19
EUR	HG01777	52398	14174.6	5810.28	2965.34	1805.99
EUR	HG01779	54127	14605.4	5937.66	2953.04	1746.91
EUR	HG01781	52654	14271.5	5868.95	3004.44	1824.77
EUR	HG01783	52497	14322.1	5943.21	3032.66	1830.64
EUR	HG01784	54176	14655.5	5994.69	3023.96	1815.94
EUR	HG01785	52365	14267.6	5866.32	2956.62	1765.7
EUR	HG01786	54150	14556.1	5965.47	3033.58	1826.53
EUR	HG01789	52282	14200.9	5774.93	2847.69	1678.8
EUR	HG01790	54025	14533.4	5949.05	3043.42	1852.45
EUR	HG01791	52473	14202.9	5817.61	2944.83	1775.42
EUR	HG02215	54006	14475.8	5953.7	3065.21	1865.26
EUR	HG02219	52430	14140.1	5757.98	2872.34	1708.41
EUR	HG02220	53871	14517.5	6003.97	3093.25	1886.47
EUR	HG02221	52374	14235.3	5830.72	2913	1741.86
EUR	HG02223	54038	14597.1	6007.61	3059.32	1845.24
EUR	HG02224	52388	14170.2	5797.15	2932.69	1767.69
EUR	HG02230	54140	14579.4	5982.82	3049.01	1849.01
EUR	HG02231	52344	14232.6	5822.01	2925.08	1751.82
EUR	HG02232	54269	14635.1	5988.51	3015.9	1809.89
EUR	HG02233	52537	14152.8	5833	2982.08	1805.57
EUR	HG02235	54086	14494.8	5906.85	2989.99	1791.34
EUR	HG02236	52318	14158.3	5791.37	2922.65	1756.17
EUR	HG02238	52454	14265	5887.97	3030.97	1845.03
EUR	HG02239	54466	14657.8	5997.56	3042.87	1829.76
EUR	NA06984	52383	14204.5	5833.06	2969.8	1800.13
EUR	NA06985	54345	14638	6043	3122.45	1909.58
EUR	NA06986	52434	14154.7	5761.99	2909.22	1756.07
EUR	NA06989	54088	14424.4	5928.78	3067.58	1884.11
EUR	NA06994	52421	14240.1	5867.07	2958.82	1776.1
EUR	NA07000	54225	14587	6017.06	3084.12	1872.68
EUR	NA07037	54037	14509.3	5925.4	3008.79	1815.48
EUR	NA07048	52374	14120.7	5722.12	2876.53	1732.21
EUR	NA07051	52254	14212.4	5829.05	2954.36	1779.28
EUR	NA07056	54079	14593.3	5994.11	3005.67	1789.8
EUR	NA07347	52518	14284.9	5878.67	2987.91	1814.26
EUR	NA07357	52354	14216	5863.81	3017.2	1844.51
EUR	NA10847	54133	14630.8	6016.65	3049.73	1830.37
EUR	NA10851	52079	14063.2	5736.46	2902.76	1754.44
EUR	NA11829	52391	14204.4	5862.72	3001.87	1825.27
EUR	NA11830	54028	14519.7	5975.98	3050.55	1837.89
EUR	NA11831	52176	14133.4	5748.51	2856.83	1698.39
EUR	NA11832	54063	14585	5899.19	2913.04	1724.4
EUR	NA11840	54035	14561.4	5973.77	3058.66	1854.47
EUR	NA11843	52510	14230.9	5820.34	2903.99	1727.9
EUR	NA11881	52308	14240.3	5836.18	2945.28	1771.8
EUR	NA11892	54206	14565.8	5981.84	3027.21	1812.74
EUR	NA11893	52571	14135.2	5816.74	2983.75	1821.47
EUR	NA11894	54268	14516.6	5928.82	2996.16	1787.86
EUR	NA11918	54119	14482.5	5848.64	2908.97	1733.73
EUR	NA11919	52535	14328.7	5920.13	2999.94	1795.89
EUR	NA11920	54232	14584.5	5964.4	3000.68	1790.73
EUR	NA11930	52554	14222.2	5818.92	2927.34	1748.77
EUR	NA11931	54038	14604.4	6035.64	3094.95	1876.26
EUR	NA11932	52501	14212.9	5839.08	2982.19	1816.63
EUR	NA11933	54176	14656.1	6053.79	3146.64	1944.31
EUR	NA11992	52559	14225.7	5840.66	2981.78	1816.94
EUR	NA11994	52540	14122.8	5806.5	2989.22	1831.55
EUR	NA11995	54042	14566.8	5943.91	2993.38	1792.16
EUR	NA12003	52387	14169.4	5821.61	2949.93	1778.14
EUR	NA12004	54227	14590.3	5934.57	2947.53	1733.06
EUR	NA12005	52307	14241.9	5855.65	2963.05	1779.28
EUR	NA12006	54223	14628.2	6009.63	3076.28	1870.73
EUR	NA12043	52330	14234.1	5949.24	3090.6	1883.74
EUR	NA12044	54070	14496.2	5908.45	3008.99	1832.54
EUR	NA12045	52521	14289.2	5875.52	2999.75	1824.76
EUR	NA12046	54244	14633	5965.35	2981.68	1774.46
EUR	NA12058	54103	14534.3	5993.1	3101.26	1908.38
EUR	NA12144	52415	14219.7	5824.72	2950.33	1778.92
EUR	NA12154	52448	14226.7	5800.84	2909.01	1737.36
EUR	NA12155	52484	14266.2	5870.86	2966.41	1781.57
EUR	NA12156	54133	14629	6022.62	3052.62	1825.41
EUR	NA12234	54040	14586.9	5995.91	3072.66	1868.03
EUR	NA12249	53939	14560.7	5955.7	3011.12	1806.48
EUR	NA12272	52363	14136.5	5721.54	2865.66	1720.14
EUR	NA12273	54278	14529.7	5883.66	2951.78	1773.15
EUR	NA12275	54173	14517.9	5956.79	3095.04	1912.69
EUR	NA12282	52431	14171.3	5795.42	2931.79	1764.66
EUR	NA12283	54097	14541.7	5956.99	3012.19	1803.52
EUR	NA12286	52478	14221	5812.51	2944.11	1780.73
EUR	NA12287	54109	14553.9	5932.56	2962.61	1760.08
EUR	NA12340	52369	14237	5827.1	2920.63	1743.16
EUR	NA12341	54099	14559.4	5940.02	3010.07	1812
EUR	NA12342	52303	14251.6	5861.89	2947.15	1751.07
EUR	NA12347	52520	14374.6	5917.34	2960.77	1758.37
EUR	NA12348	54116	14587.5	5915.43	2957.9	1763.9
EUR	NA12383	54118	14572	5949.1	3023.88	1819.81
EUR	NA12399	52362	14244.2	5811.1	2900.13	1723.21
EUR	NA12400	54012	14619.7	5962.89	3015.16	1831.53
EUR	NA12413	52339	14163	5745.36	2872.46	1721.02
EUR	NA12414	54046	14513.1	5931.66	3018.97	1829.85
EUR	NA12489	54061	14558.7	5936.7	2989.15	1795.39
EUR	NA12546	52685	14325.8	5881.58	2921.15	1719.7
EUR	NA12716	52245	14137.3	5813.08	2933.17	1750.32
EUR	NA12717	54297	14621	5993.83	3048.35	1839.27
EUR	NA12718	54065	14662.5	6014.18	3016.92	1796.81
EUR	NA12748	52565	14229.8	5801.41	2915.41	1751.85
EUR	NA12749	54138	14558	5939	3023.65	1831.89
EUR	NA12750	52325	14103.6	5761.69	2878.04	1706.84
EUR	NA12751	54105	14685	6126.7	3233.55	2022.96
EUR	NA12760	52423	14273.3	5919.58	3050.6	1857.8
EUR	NA12761	54038	14623.5	6038.23	3115.48	1901.73
EUR	NA12762	52367	14181	5821.08	2912.7	1729.43
EUR	NA12763	54339	14648	6017.6	3037.47	1811.52
EUR	NA12775	52498	14291.8	5877.52	3010.61	1831.66
EUR	NA12776	54092	14632	6059.56	3142.75	1928.78
EUR	NA12777	52475	14197.9	5807.67	2912.73	1736.49
EUR	NA12778	54149	14587.1	5965.85	3055.44	1875.66
EUR	NA12812	52449	14113.3	5818.97	3006.21	1833.77
EUR	NA12813	54048	14548.3	5961.09	3033.04	1831.17
EUR	NA12814	52308	14078.8	5808.92	3004.75	1838.15
EUR	NA12815	54193	14509.3	5876.38	2965.74	1799.7
EUR	NA12827	52462	14200	5775.24	2890.84	1732.42
EUR	NA12828	54024	14629.8	5998.74	3037.8	1833.02
EUR	NA12829	52361	14152.6	5805.72	2967.24	1792.86
EUR	NA12830	54203	14646.7	6067.83	3145.78	1928.39
EUR	NA12842	52449	14226.7	5836.08	2939.06	1756.41
EUR	NA12843	53862	14490.8	5935.44	3028.82	1837.09
EUR	NA12872	52423	14290.5	5857.02	2910.07	1726.35
EUR	NA12873	54021	14577.9	5932.49	2952.98	1751.06
EUR	NA12874	52291	14153.6	5754.41	2887.77	1731.58
EUR	NA12878	54164	14630.7	5963.18	2993.3	1799.61
EUR	NA12889	52410	14198.3	5775.91	2943.55	1800.31
EUR	NA12890	54311	14651.5	6050.75	3113.91	1901.82
EUR	NA20502	53791	14533.8	5916.17	2959.78	1770.6
EUR	NA20503	54234	14582.5	5924.91	2981.06	1793.36
EUR	NA20504	54216	14524.2	5950.21	3052.88	1865.39
EUR	NA20505	54297	14646.1	6002.83	3085.53	1893.64
EUR	NA20506	54076	14612.8	5944.66	2997.94	1810.41
EUR	NA20507	54189	14579.7	5989.97	3061.34	1854.51
EUR	NA20508	54109	14568.2	5966.66	3018.02	1802.75
EUR	NA20509	52445	14370	5940.52	3033.3	1833.27
EUR	NA20510	52608	14194	5874.21	3033.07	1848.17
EUR	NA20511	52488	14255.1	5851.59	2902.15	1704.56
EUR	NA20512	52372	14260.7	5920.69	3092.19	1925.89
EUR	NA20513	52376	14205.4	5812.58	2953.71	1789.29
EUR	NA20514	54109	14621.8	6045.48	3122.12	1911.68
EUR	NA20515	52431	14204.7	5815.81	2976.18	1822.5
EUR	NA20516	52507	14200	5775.67	2926.21	1780.75
EUR	NA20517	54172	14635.8	5990.65	3039.17	1831.81
EUR	NA20518	52462	14209.1	5815.96	2928.66	1754.51
EUR	NA20519	52384	14305.6	5965.54	3103.42	1912.45
EUR	NA20520	52509	14254.4	5831.33	2953.14	1789.48
EUR	NA20521	52473	14217	5818.05	2939.86	1775.13
EUR	NA20522	54227	14586.4	5931.95	2979.51	1783.44
EUR	NA20524	52506	14195.8	5760.76	2885.25	1727.43
EUR	NA20525	52578	14282.1	5859.67	2953.64	1785.21
EUR	NA20527	52623	14323	5885.4	2962.25	1774.1
EUR	NA20528	52524	14226.5	5916.32	3107.12	1939.33
EUR	NA20529	54157	14606.9	5976.65	3039.59	1832.74
EUR	NA20530	54002	14525.7	5948.89	2995.32	1789.18
EUR	NA20531	54126	14604	5973.56	3016.79	1811.09
EUR	NA20532	52427	14124.7	5764.68	2943.6	1791.5
EUR	NA20533	54008	14529.7	5936.18	2983.03	1779.49
EUR	NA20534	52521	14140.7	5683.71	2840.83	1716.7
EUR	NA20535	54114	14578.1	5905.06	2916.47	1731.97
EUR	NA20536	52313	14231.1	5853.3	2988.17	1816.43
EUR	NA20538	52455	14138.4	5811.21	2988.64	1819.64
EUR	NA20539	52445	14289.2	5881.8	3044.83	1879.06
EUR	NA20540	53894	14614.1	6061.61	3114.34	1889.96
EUR	NA20541	54195	14650.2	6028.9	3107.55	1907.62
EUR	NA20542	54263	14653.8	6056.72	3085.06	1850.82
EUR	NA20543	52687	14272.5	5872.36	3025.72	1858.74
EUR	NA20544	52570	14212.6	5847.09	2954.82	1764.76
EUR	NA20581	52569	14244.7	5881.27	3039.88	1856.29
EUR	NA20582	54037	14665.8	6095.81	3178.1	1961.47
EUR	NA20585	53855	14557.5	5964.27	3012.2	1800.13
EUR	NA20586	52370	14200.1	5795.19	2843.69	1658.63
EUR	NA20587	54276	14576.3	5950.99	2972.11	1764.57
EUR	NA20588	52624	14260.6	5919.73	3045.57	1838.69
EUR	NA20589	54249	14644	5993.75	3032.1	1825.95
EUR	NA20752	52526	14231.3	5850.8	2981.21	1799.79
EUR	NA20753	54306	14550.5	5956.68	3031.46	1832.8
EUR	NA20754	52450	14200.9	5822.23	2976.83	1808.08
EUR	NA20755	52461	14366.8	5926.67	2974.5	1769.98
EUR	NA20756	54312	14670.1	6026.26	3046.32	1823.93
EUR	NA20757	54221	14615	5974.11	3008.91	1801.42
EUR	NA20758	52613	14151.4	5785.96	2920.24	1762.13
EUR	NA20759	52464	14259.4	5914.83	3049.74	1860.44
EUR	NA20760	54213	14665.1	5965.29	3014.94	1823.83
EUR	NA20761	54063	14561.2	5977.69	3027.28	1820
EUR	NA20762	52445	14350.4	5960.22	3079.16	1877.73
EUR	NA20763	52539	14314.5	5857.88	2909.67	1725.18
EUR	NA20764	54076	14544.8	5993.29	3101.7	1898.92
EUR	NA20765	52615	14316.6	5931.29	3050.2	1855.88
EUR	NA20766	54143	14602.7	5951.04	3010.62	1817.19
EUR	NA20767	52590	14322.6	5971.57	3052.17	1831.75
EUR	NA20768	54257	14582	5940.05	2979.67	1786.65
EUR	NA20769	54013	14548.7	5970.99	3036.38	1832.22
EUR	NA20770	52476	14278.4	5876.52	2952.58	1757.03
EUR	NA20771	54193	14647.8	5953.25	2999.33	1810.65
EUR	NA20772	54209	14616.2	6066.02	3173.88	1959.4
EUR	NA20773	54200	14592.6	5949.21	2974.29	1770.07
EUR	NA20774	54125	14638.8	6026.53	3079.35	1853.79
EUR	NA20775	54287	14655.6	5979.96	2978.27	1757.85
EUR	NA20778	52566	14176.1	5762.78	2876.84	1708.16
EUR	NA20783	52523	14273.6	5803.91	2886.07	1720.21
EUR	NA20785	52449	14254.7	5886.79	3032.21	1857.41
EUR	NA20786	54175	14597.9	5927.88	2967.52	1766.47
EUR	NA20787	52762	14260.7	5860.33	2998.35	1826.2
EUR	NA20790	54179	14624.5	5983.21	3015.75	1805.61
EUR	NA20792	52319	14137.1	5782.27	2910.2	1740.16
EUR	NA20795	54277	14627.5	5953.32	2979.81	1771.14
EUR	NA20796	52562	14168.6	5828.64	2967.75	1788.88
EUR	NA20797	54198	14608	6011.6	3054.03	1840.11
EUR	NA20798	52537	14285.6	5903.01	3018.72	1829.95
EUR	NA20799	54314	14627.7	5954.77	2972.68	1763.02
EUR	NA20800	54106	14544.2	6006.42	3121.12	1914.18
EUR	NA20801	52508	14202	5915.79	3065.35	1863.26
EUR	NA20802	54223	14607	5989.88	3022.6	1810.64
EUR	NA20803	52509	14246.8	5833.6	2973.38	1813.49
EUR	NA20804	54324	14689.5	6051.55	3121.03	1913.87
EUR	NA20805	52639	14316.2	5905.91	3027.82	1838.64
EUR	NA20806	52504	14256.8	5833.36	2939.77	1768.28
EUR	NA20807	54251	14622.4	5997.57	3035.5	1821.3
EUR	NA20808	54170	14604.2	5959.37	2986.42	1773.87
EUR	NA20809	52636	14318.2	5858.38	2988.05	1833.28
EUR	NA20810	52479	14216.6	5809.47	2951.64	1789.92
EUR	NA20811	52541	14214.3	5782.75	2911.25	1749.02
EUR	NA20812	52426	14300.9	5920.75	3004.35	1813.82
EUR	NA20813	54130	14643.6	6037.3	3103.79	1882.8
EUR	NA20814	52465	14231.8	5815.66	2901.76	1719.42
EUR	NA20815	52613	14281.5	5852.3	2961.99	1789.58
EUR	NA20818	54117	14547.5	5923.17	2977.96	1790.96
EUR	NA20819	54203	14653.6	5990.68	3050.48	1860.13
EUR	NA20821	54265	14616.6	6008.9	3088.23	1882.81
EUR	NA20822	54282	14579.4	5990.54	3068.14	1863.76
EUR	NA20826	54059	14561.2	5960.07	3001.57	1792.03
EUR	NA20827	52385	14181.8	5830.5	2971.49	1799.67
EUR	NA20828	54121	14640.1	6040.01	3098.84	1887.71
EUR	NA20832	54077	14582	5963.21	3015.97	1814.2
EAS	HG00403	52231	14123.6	5755.92	2939.1	1798.3
EAS	HG00404	54139	14575.4	5917.56	2975.93	1789.66
EAS	HG00406	52359	14190.1	5798.89	2932.39	1769.26
EAS	HG00407	54108	14548.3	5903.56	2932.42	1741.21
EAS	HG00409	52461	14061.2	5690.47	2870.3	1734.81
EAS	HG00410	54271	14606	5881.16	2905.19	1723
EAS	HG00419	54263	14576.2	5963.51	3010.6	1796.96
EAS	HG00421	52419	14153.4	5794.07	2932.63	1767.33
EAS	HG00422	54197	14559.2	5958.2	3059.61	1875.54
EAS	HG00428	54071	14625.4	5914.42	2907.98	1703.86
EAS	HG00436	52313	14172.6	5806.72	2941.08	1769.57
EAS	HG00437	54150	14622.1	5980.76	2995.13	1773.84
EAS	HG00442	52487	14217.3	5746.51	2843.86	1685.37
EAS	HG00443	54091	14559.8	5893.31	2959.01	1787.94
EAS	HG00445	52594	14251.7	5846.99	2972.97	1799.78
EAS	HG00446	54156	14634.5	6044.22	3142.01	1941.18
EAS	HG00448	52490	14131.6	5711.04	2858.14	1715.44
EAS	HG00449	53965	14473.8	5914.17	3049.04	1874.19
EAS	HG00451	52388	14153.1	5754.76	2903.35	1753.41
EAS	HG00452	54252	14661.2	6010.73	3082.3	1879.2
EAS	HG00457	52621	14299.9	5819.3	2921.23	1753.05
EAS	HG00458	54066	14534.6	5906.11	2941.6	1744.78
EAS	HG00463	52513	14235.3	5785.56	2875.62	1707.47
EAS	HG00464	54083	14462.1	5884.42	2978.15	1792.12
EAS	HG00472	52493	14195.6	5790.69	2940.07	1784.22
EAS	HG00473	54323	14561.5	5888.42	2962.18	1783.55
EAS	HG00475	52528	14303.5	5885.89	2976.37	1786.68
EAS	HG00476	54205	14668.7	6010.71	3058.74	1850.45
EAS	HG00478	52472	14164	5737.13	2868.77	1720.35
EAS	HG00479	54216	14545.1	5963.3	3035.92	1827.25
EAS	HG00500	52338	14241.9	5829.39	2967.61	1807.15
EAS	HG00513	53942	14487.8	5919.04	3028.1	1847.09
EAS	HG00524	52240	14063.4	5693.73	2886.72	1758.47
EAS	HG00525	54158	14622	6018.08	3089.32	1883.75
EAS	HG00530	52363	14113.7	5788.89	2977.99	1835.09
EAS	HG00531	53928	14576.2	6030.39	3093.37	1877.31
EAS	HG00533	52491	14247.6	5838.22	2956.52	1782.3
EAS	HG00534	54201	14563.6	5852.28	2872.48	1690.99
EAS	HG00536	52574	14216.3	5823.9	2948.47	1779.36
EAS	HG00537	53980	14494.3	5919.25	2993.03	1801.45
EAS	HG00542	52223	14171.2	5774.04	2942.15	1802.34
EAS	HG00543	54253	14602.9	5924.5	3005.29	1832.92
EAS	HG00556	52458	14134.2	5686.2	2802.69	1659.3
EAS	HG00557	54261	14628.9	5915.01	2952.36	1760.27
EAS	HG00559	52392	14152.6	5737.4	2838.12	1675.07
EAS	HG00560	53912	14464.8	5910.69	2991.36	1798.37
EAS	HG00565	52303	14169	5797.97	2904.35	1731.67
EAS	HG00566	53878	14475.1	5844.75	2909.49	1742.52
EAS	HG00580	52401	14264.4	5829.9	2923.86	1746.36
EAS	HG00581	54010	14557.1	5901.34	2951.62	1772.15
EAS	HG00583	52380	14150.1	5746.85	2857.82	1707.28
EAS	HG00584	54101	14686.9	6014.41	3091.23	1891.33
EAS	HG00589	52406	14169.8	5835.58	2993.93	1825.9
EAS	HG00590	53951	14564.7	5887.9	2927.23	1747.19
EAS	HG00592	52259	14252.9	5873.67	2984.34	1797.7
EAS	HG00593	54053	14612.4	5949.19	2947.02	1724.28
EAS	HG00595	52558	14238.6	5836.02	3004.75	1849.58
EAS	HG00596	53809	14408.4	5819.37	2933.48	1777.19
EAS	HG00598	52508	14225.7	5808.26	2951.7	1794.4
EAS	HG00599	54252	14595.2	5949.18	2990.79	1791.93
EAS	HG00607	52427	14208	5824.89	2947.34	1771.81
EAS	HG00608	54056	14462.5	5845.03	2939.73	1776.49
EAS	HG00610	52160	14152.4	5836.97	3007.41	1834.4
EAS	HG00611	53764	14440.2	5873.48	2981.34	1804.58
EAS	HG00613	52314	14094.3	5710.28	2848.18	1703.59
EAS	HG00614	54178	14669.8	6044.59	3069.29	1843.73
EAS	HG00619	52308	14182	5777.11	2911.36	1757.33
EAS	HG00620	53949	14487	5879.84	2949.2	1773.4
EAS	HG00622	52547	14274.4	5834.75	2912.02	1725.06
EAS	HG00623	54289	14542.9	5898.06	3002.41	1829.63
EAS	HG00625	52262	14198.4	5815.73	2962.51	1801.71
EAS	HG00626	53912	14505.7	5936.02	3044.18	1863.9
EAS	HG00628	52294	14184	5827.86	2947.74	1768.87
EAS	HG00629	53961	14501.7	5901.81	2993.44	1813.71
EAS	HG00631	52613	14168.2	5692.58	2789.88	1645.92
EAS	HG00632	54136	14495.7	5868.84	2903.23	1712.42
EAS	HG00634	52262	14176.9	5742.54	2861.65	1709.04
EAS	HG00650	52225	14196.2	5792.24	2896.5	1729.05
EAS	HG00651	54018	14491.8	5909.98	3038.02	1861.3
EAS	HG00653	52330	14174.6	5809.2	2959.28	1799.21
EAS	HG00654	54071	14537.5	5962.16	3021.26	1813.68
EAS	HG00656	52415	14227.7	5838.13	2988.44	1822.84
EAS	HG00657	54088	14628.8	5958.57	2982.42	1778.93
EAS	HG00662	52456	14224.1	5740.35	2809.64	1648.53
EAS	HG00663	54128	14576.7	5936.94	2999.98	1810.44
EAS	HG00671	52447	14155.3	5745.63	2903.53	1757.58
EAS	HG00672	54121	14600.7	6000.12	3108.95	1914.51
EAS	HG00674	52544	14271.7	5850.22	2966.98	1788.13
EAS	HG00675	54290	14628.8	5965.19	3005.85	1803.18
EAS	HG00683	52360	14130.5	5771.62	2894.31	1725.88
EAS	HG00684	54103	14611.9	5989.68	3026.82	1815.66
EAS	HG00689	52407	14154.5	5731.72	2870.38	1718.54
EAS	HG00690	54061	14579.6	5946.86	3015.42	1828.51
EAS	HG00692	52425	14204.7	5830.47	2982.37	1816.14
EAS	HG00693	53967	14522.5	5922.91	2984.62	1793.95
EAS	HG00698	52365	14156	5772.79	2936.09	1790.58
EAS	HG00699	53971	14632.9	5958.46	2977.96	1775.3
EAS	HG00701	52469	14217.1	5805.91	2948.94	1792.11
EAS	HG00704	52397	14259.9	5896.83	3060.22	1882.91
EAS	HG00705	54018	14547.9	5936.66	3040.89	1871.6
EAS	HG00707	52261	14077.6	5714.31	2890.91	1753.72
EAS	HG00708	53919	14576.7	5971.83	3056.88	1874.94
EAS	HG00717	54164	14595.5	5982.76	3057.11	1857.91
EAS	HG00728	52515	14177	5751.04	2915.29	1778.61
EAS	HG00729	54355	14673.3	5941.55	2951.61	1769.09
EAS	HG00759	54122	14559.5	5924.42	3026.48	1858.49
EAS	HG00766	54172	14611	5931.79	2991.3	1805.47
EAS	HG00844	52623	14173.6	5768.04	2918.81	1770.04
EAS	HG00851	54120	14475.8	5799.61	2869.33	1708.5
EAS	HG00864	53936	14505.1	5876.47	2942.33	1762.7
EAS	HG00867	54140	14569.9	5967.83	3071.3	1890.01
EAS	HG00879	54002	14480.4	5892.2	3000.9	1830.51
EAS	HG00881	52541	14136	5754.42	2907.01	1752.54
EAS	HG00956	54090	14624.1	6036.65	3129.13	1933.29
EAS	HG00978	54069	14486.7	5884.16	3012.15	1854.83
EAS	HG00982	52480	14290.5	5881.6	2979.88	1794.56
EAS	HG01028	52589	14299.1	5824.34	2912.73	1746.45
EAS	HG01029	54068	14611.9	5991.9	3037.84	1837.12
EAS	HG01031	52525	14280.4	5874.75	3031.01	1870.26
EAS	HG01046	54079	14607.9	6006.5	3072.02	1859.66
EAS	HG01595	54017	14644.4	5977.65	3000.04	1785.49
EAS	HG01596	52428	14159.3	5799.08	2934.17	1765.11
EAS	HG01597	54237	14629.9	5992.83	3059.66	1852.75
EAS	HG01598	54253	14562.9	5933.33	2991.53	1798.37
EAS	HG01599	54110	14535.7	5891.1	2985.86	1810.34
EAS	HG01600	54183	14565.6	5915.35	2947.06	1755.56
EAS	HG01794	54035	14622.4	6023.98	3103.41	1902.64
EAS	HG01795	54283	14594.3	5946.16	3056.68	1879.59
EAS	HG01796	54062	14521.1	5931.26	3031.54	1850.66
EAS	HG01797	54045	14639.3	6023.87	3078.7	1860.11
EAS	HG01798	54159	14634.4	5950.01	2954.06	1742.12
EAS	HG01799	54063	14538.8	5897.86	2941.88	1755.96
EAS	HG01800	53964	14533.8	5896.11	2992.32	1825.08
EAS	HG01801	54144	14569.8	5938.29	3012.89	1822.85
EAS	HG01802	54204	14531.7	5894.01	2980.11	1795.73
EAS	HG01804	54180	14606.7	6018.96	3118.45	1920.13
EAS	HG01805	54309	14634.5	5959.72	2996.24	1784.69
EAS	HG01806	54057	14448.7	5854.52	2976.93	1817.05
EAS	HG01807	54130	14568.3	5938.7	3031.99	1852.36
EAS	HG01808	54177	14537.9	5902.9	2959.74	1770.68
EAS	HG01809	54041	14567.5	5990.24	3064.26	1854.64
EAS	HG01810	52330	14243.2	5901.45	3027.31	1838.05
EAS	HG01811	52542	14209.3	5779.79	2898.06	1732.73
EAS	HG01812	54229	14621.9	5928.45	2962.29	1772
EAS	HG01813	54177	14699.4	5991.97	3022.78	1818.71
EAS	HG01815	54203	14631.4	5986.75	3068.07	1875.17
EAS	HG01816	52074	14148.9	5736.85	2846.36	1695.2
EAS	HG01817	54212	14616.2	5965.92	3012.97	1816.2
EAS	HG01840	52459	14173.7	5779.78	2930.29	1782.39
EAS	HG01841	54113	14543.9	5857.76	2928.92	1760.42
EAS	HG01842	52505	14183.1	5753.04	2877.99	1722.94
EAS	HG01843	54099	14526.3	5963.9	3086.6	1905.37
EAS	HG01844	52511	14263.2	5833.83	2947.29	1777
EAS	HG01845	54247	14651.8	5995.15	3029.65	1819.35
EAS	HG01846	52503	14210.6	5860.84	3045.74	1883.44
EAS	HG01847	54064	14541.6	5944.09	3030.82	1836.47
EAS	HG01848	54202	14449.5	5852.75	3012.75	1853.38
EAS	HG01849	52492	14229.4	5782.27	2884.87	1720
EAS	HG01850	54209	14568.3	5929.52	3007.1	1823.31
EAS	HG01851	54171	14596.2	5891.09	2906.18	1724.31
EAS	HG01852	52503	14276.2	5884.49	2998.64	1813.03
EAS	HG01853	54167	14606.1	5928.39	2977.62	1795.66
EAS	HG01855	54155	14613.7	5969.5	3023.01	1823.47
EAS	HG01857	54265	14516.6	5891.71	2978.53	1798.37
EAS	HG01858	54030	14539.7	5903.75	2979.78	1799.07
EAS	HG01859	54085	14627	5937.39	2998.17	1816.65
EAS	HG01860	52486	14245.6	5830.65	2971.71	1809.26
EAS	HG01861	52422	14242.1	5845.75	2939.97	1754.76
EAS	HG01862	54111	14638.2	5913.72	2909.06	1711.69
EAS	HG01863	54041	14628.3	6016.46	3088.06	1878.42
EAS	HG01864	52585	14166.2	5683.99	2782.16	1639.14
EAS	HG01865	52522	14185.4	5767.33	2891.9	1741.27
EAS	HG01866	52443	14217.5	5804.99	2979.39	1840.31
EAS	HG01867	52506	14254	5811.04	2921.56	1757.6
EAS	HG01868	54131	14610.5	5991.2	3078.35	1883.34
EAS	HG01869	54176	14568.4	5934.08	3031.04	1847.97
EAS	HG01870	54355	14706	5964.44	3004.68	1810.58
EAS	HG01871	54385	14639.6	6038.67	3115.7	1897.62
EAS	HG01872	52834	14256.8	5825.77	2970.3	1808.89
EAS	HG01873	52755	14246.5	5754.17	2853.8	1695.57
EAS	HG01874	54394	14578.9	5907.81	3007.52	1838.68
EAS	HG01878	54321	14594.2	5869.18	2916.96	1737.09
EAS	HG02016	54069	14575.8	5951.35	3005.4	1804.11
EAS	HG02017	52408	14140.3	5772.58	2967.81	1824.95
EAS	HG02019	54155	14626.6	5969.23	2982.12	1771.29
EAS	HG02020	52585	14181.7	5715.11	2847.17	1714.61
EAS	HG02023	52459	14220.7	5840.01	2987.05	1829.31
EAS	HG02025	54313	14508.3	5873.34	2989.5	1825.87
EAS	HG02026	52624	14266.7	5815.47	2916.84	1739.22
EAS	HG02028	54135	14568	5942.57	3035.35	1856.47
EAS	HG02029	52461	14145	5800.66	2985.86	1831.63
EAS	HG02031	54269	14712.7	6082.19	3112.55	1884.25
EAS	HG02032	52547	14218.9	5790.53	2932.47	1776.26
EAS	HG02035	52442	14305.8	5929.44	3035.68	1839.69
EAS	HG02040	52484	14238.4	5787.99	2879.51	1720.18
EAS	HG02047	52451	14173.5	5784.32	2980.44	1843.65
EAS	HG02048	54411	14619	5933.06	2985.69	1792.24
EAS	HG02049	54344	14612.7	5897.63	2921.77	1743.09
EAS	HG02050	52484	14215	5856.92	3007.78	1834
EAS	HG02057	54373	14553.2	5902	3010.62	1845.29
EAS	HG02058	52751	14182.9	5680.2	2824.03	1694.7
EAS	HG02060	54124	14527.4	5879.09	2947.57	1769.49
EAS	HG02061	52373	14200.5	5756.96	2852.58	1694.65
EAS	HG02064	52352	14126	5685.81	2815.72	1675.55
EAS	HG02067	52529	14228.7	5756.89	2906.89	1770.72
EAS	HG02069	54352	14613.1	5910.51	2972.67	1796.6
EAS	HG02070	52616	14190.3	5748.08	2874.54	1719.82
EAS	HG02072	54229	14574.8	5936.06	3018.78	1834.62
EAS	HG02073	52593	14194.3	5786.83	2938.36	1782.79
EAS	HG02075	54392	14627	5942.84	2982.68	1789.9
EAS	HG02076	52526	14249.2	5785.47	2930.27	1782.17
EAS	HG02078	54227	14625.5	5944.69	2967.43	1758.28
EAS	HG02079	52549	14135.6	5726.91	2886.99	1744.45
EAS	HG02081	54268	14652.2	5964.39	3032.08	1839.17
EAS	HG02082	52413	14160.8	5735.77	2894.02	1756.9
EAS	HG02084	54059	14642	5991.9	3030.37	1833.27
EAS	HG02085	52484	14183.2	5747.75	2843.17	1682.95
EAS	HG02086	54181	14571.7	5901.5	2962.64	1779.72
EAS	HG02087	54194	14628.3	5965.06	2984.2	1774.65
EAS	HG02088	52421	14218.7	5830.4	2978.22	1819.8
EAS	HG02113	54234	14622.9	5934.38	2990.44	1805
EAS	HG02116	52450	14239.2	5803.93	2951	1793
EAS	HG02121	54131	14675.7	5987.37	3009.27	1802.24
EAS	HG02122	52558	14257.2	5798.59	2938.11	1788.91
EAS	HG02127	54076	14531.4	5895.99	3001.48	1836.26
EAS	HG02128	52447	14263	5900.2	3028.29	1840.7
EAS	HG02130	54040	14543	5911.29	2959.39	1769.33
EAS	HG02131	52474	14218.7	5815.69	2959.3	1795.73
EAS	HG02133	54023	14540.7	5875.37	2926.24	1750.84
EAS	HG02134	52484	14233.5	5757.89	2818.59	1662.17
EAS	HG02136	54029	14511.2	5890.84	2933.78	1750.25
EAS	HG02137	52471	14234.4	5847.67	2960.42	1788.24
EAS	HG02138	52478	14266.8	5893.49	3043.02	1866.44
EAS	HG02139	54044	14505	5882.85	2971.81	1797.41
EAS	HG02140	54344	14639.3	5892.94	2913.54	1736.53
EAS	HG02141	52484	14195.4	5813.84	2944.74	1778.78
EAS	HG02142	54366	14667.3	5935.73	2938.04	1743.97
EAS	HG02151	54093	14451.5	5910.75	3025.28	1836.19
EAS	HG02152	53999	14613.6	5999.4	3081.98	1884.03
EAS	HG02153	54079	14552.4	5880.75	2919.96	1739.57
EAS	HG02154	53873	14510	5971.76	3107.27	1923.26
EAS	HG02155	54007	14563.6	5906.75	2918.71	1717.8
EAS	HG02156	54059	14433.9	5836.19	2923.41	1757.05
EAS	HG02164	53976	14592.2	5942.6	2968.42	1768.16
EAS	HG02165	54027	14518.4	5889.4	2947.59	1760.97
EAS	HG02166	54088	14556.1	5885.2	2972.67	1808.98
EAS	HG02178	54201	14511.6	5903.65	2996.54	1818.22
EAS	HG02179	54162	14604.6	5983.64	3020.96	1811.62
EAS	HG02180	54035	14504.3	5847.65	2910.41	1735.52
EAS	HG02181	54094	14599.6	5957.82	3018.75	1830.08
EAS	HG02182	54154	14556.3	5892.03	2940.08	1757.33
EAS	HG02184	53926	14591.9	6078.7	3240.22	2060.33
EAS	HG02185	54053	14584.6	5974.49	3068.1	1881.95
EAS	HG02186	54063	14522.7	5881.96	2940.19	1757.5
EAS	HG02187	53994	14524.3	5941.7	3050.68	1864.76
EAS	HG02188	53992	14537.7	5854.72	2906.05	1734.42
EAS	HG02190	54030	14559.1	5970.2	3028.42	1822.77
EAS	HG02250	52469	14169.9	5836.11	3003.27	1825.37
EAS	HG02351	52663	14291.9	5843.58	2953.41	1781.94
EAS	HG02353	52602	14218.9	5768.12	2901.17	1746.28
EAS	HG02355	52421	14142.5	5770.89	2953.82	1805.1
EAS	HG02356	52691	14187.3	5818.55	2991.78	1832.34
EAS	HG02360	52495	14189.2	5787.64	2906.07	1741.32
EAS	HG02364	52525	14226.3	5864.22	3015.56	1835.97
EAS	HG02367	52620	14243.8	5852.35	2973.4	1792.26
EAS	HG02371	52438	14131.9	5709.92	2859.25	1717.54
EAS	HG02373	52532	14210.2	5753.63	2873.55	1720.2
EAS	HG02374	52566	14269.3	5885.04	3011.61	1829.03
EAS	HG02375	52229	14114.2	5747.17	2869.87	1710.26
EAS	HG02379	52321	14153.4	5773.49	2927.58	1765.29
EAS	HG02380	52171	14088.3	5702.54	2829.26	1682.96
EAS	HG02382	52525	14223.8	5799.32	2908.64	1749.16
EAS	HG02383	52430	14235.8	5846.33	2970.17	1790.19
EAS	HG02384	52552	14272.9	5857.37	2950.86	1764.19
EAS	HG02385	52284	14123.8	5751.75	2858.6	1696.13
EAS	HG02386	52572	14236.5	5830.86	2983.36	1823.67
EAS	HG02389	52361	14135.6	5757.63	2927.28	1772.08
EAS	HG02390	52512	14197.1	5819.49	2976.14	1824.72
EAS	HG02391	52357	14216.9	5802.58	2925.31	1761.02
EAS	HG02392	52263	14184.3	5798.5	2916.45	1743.6
EAS	HG02394	52406	14253.5	5856.86	2987.12	1818.29
EAS	HG02395	52423	14159.2	5733.26	2863.84	1712.45
EAS	HG02396	52435	14160.1	5703.85	2781.26	1629.19
EAS	HG02397	52371	14166.7	5764.37	2913.31	1769.82
EAS	HG02398	52572	14226.1	5810.64	2949.52	1783.98
EAS	HG02399	52396	14207.8	5848.45	2991.81	1822.48
EAS	HG02401	52486	14221.2	5869.05	3055.99	1896.44
EAS	HG02402	52494	14156.5	5701.26	2790.61	1643.79
EAS	HG02406	52369	14210.3	5835.83	2969.61	1800.13
EAS	HG02407	52451	14188.1	5808.86	2960.52	1796.57
EAS	HG02408	52460	14130.8	5717.16	2846.13	1698.09
EAS	HG02409	52300	14226.7	5791	2857.62	1677.98
EAS	HG02410	52462	14259.9	5871.01	2993.73	1823.47
EAS	HG02512	52587	14320.8	5881.5	2985.5	1811.73
EAS	HG02513	54135	14568	5955.87	3042.12	1855.03
EAS	HG02521	52446	14298	5911.28	3051.33	1870
EAS	HG02522	54234	14556.8	5982.41	3077.01	1871.2
EAS	NA18525	54030	14492.4	5906.81	3032.69	1865.2
EAS	NA18526	54203	14573.6	5967.92	3066.9	1877.4
EAS	NA18528	54101	14637.1	6034.14	3113.36	1908.52
EAS	NA18530	52344	14135.8	5750.05	2903.45	1752.75
EAS	NA18531	54209	14612.1	6003.46	3060.14	1849.83
EAS	NA18532	54180	14538.1	5908.98	2982.51	1787.83
EAS	NA18533	54201	14504.5	5920.89	3024.78	1836.47
EAS	NA18534	52242	14206.3	5870.64	3023.89	1848.32
EAS	NA18535	53979	14552.4	5988.96	3088.76	1891.92
EAS	NA18536	52399	14205.3	5794.96	2918.49	1751.58
EAS	NA18537	53923	14575.3	5978.91	3061.59	1871.48
EAS	NA18538	54163	14587	5926.91	2994.97	1822.04
EAS	NA18539	53858	14456.7	5894.91	3026.45	1854.71
EAS	NA18541	54074	14583.7	5965.71	2969.72	1758.55
EAS	NA18542	54112	14661.6	6048.07	3129.01	1931.94
EAS	NA18543	52442	14188.9	5793.52	2945.79	1789.8
EAS	NA18544	52483	14258.9	5833.89	2987.33	1828.23
EAS	NA18545	54080	14474.7	5862.78	2913.42	1725.13
EAS	NA18546	52465	14166.9	5768.33	2922.22	1778.78
EAS	NA18547	54028	14561.2	5964.36	3042.54	1839.87
EAS	NA18548	52542	14228.2	5900.25	3091.5	1926.11
EAS	NA18549	52556	14222.2	5827.02	2957.13	1786.94
EAS	NA18550	54070	14642.5	6001.93	3024.71	1816.72
EAS	NA18552	53992	14532.6	5911.98	2999.26	1818.06
EAS	NA18553	54142	14532.6	5871.71	2934.83	1754.49
EAS	NA18555	54103	14556.1	5929.83	3005.92	1824.27
EAS	NA18557	52394	14234.4	5835.36	2921.4	1743.74
EAS	NA18558	52394	14180	5790.35	2921.52	1756.96
EAS	NA18559	52413	14286.7	5891.61	3012.55	1842.03
EAS	NA18560	54194	14583.7	6011.55	3110	1904.09
EAS	NA18561	52460	14202.8	5805.77	2917.1	1739.49
EAS	NA18562	52424	14195.7	5750.68	2882.86	1736.56
EAS	NA18563	52650	14231	5778.21	2869.36	1699.2
EAS	NA18564	54215	14576.2	5874.99	2942.52	1766.77
EAS	NA18565	54095	14477	5899.47	3020.86	1850.62
EAS	NA18566	54153	14651.7	5968.43	3016.19	1820.49
EAS	NA18567	54126	14569.5	5945.88	3006.34	1814.21
EAS	NA18570	54328	14570.5	5947.59	3045.95	1862.95
EAS	NA18571	54066	14550.5	5941.16	3032.36	1848.32
EAS	NA18572	52278	14141.9	5752.1	2935	1800.72
EAS	NA18573	54171	14491.3	5887.48	2937.33	1741.33
EAS	NA18574	54017	14518.4	5948.68	3072	1891.02
EAS	NA18577	54306	14677.2	5972.48	3044.07	1862.46
EAS	NA18579	54194	14541.1	5926.47	3017.78	1829.83
EAS	NA18582	54180	14459.9	5846.88	2925.03	1751.81
EAS	NA18591	54093	14579.5	5897	2974.11	1801.36
EAS	NA18592	53895	14495.6	5936.15	3048.03	1857.44
EAS	NA18593	54203	14610.8	5979.03	3042.66	1848.8
EAS	NA18595	54120	14560.3	5957.35	3048.23	1857.14
EAS	NA18596	54049	14597.4	5969.22	3002.63	1797.49
EAS	NA18597	54275	14609.6	5978.63	3063.01	1870.2
EAS	NA18599	54170	14551.2	5937.96	3033.58	1850.08
EAS	NA18602	53901	14563.2	5938.86	3014.65	1830.64
EAS	NA18603	52546	14225.6	5750.98	2889.62	1757.12
EAS	NA18605	52677	14268.9	5850.44	2949.41	1759.15
EAS	NA18606	52159	14143.6	5808.17	2946.48	1774.24
EAS	NA18608	52435	14200.7	5811.56	2956.37	1790.48
EAS	NA18609	52279	14235.9	5890.09	3021.32	1828.9
EAS	NA18610	54274	14598.1	5940.05	2946.51	1729.99
EAS	NA18611	52361	14131.2	5790.57	2949.33	1791.96
EAS	NA18612	52630	14200.8	5833.77	2959.53	1784
EAS	NA18613	52336	14306	5841.16	2904.11	1725.94
EAS	NA18614	54115	14578.7	5936.1	2983.86	1796.84
EAS	NA18615	54224	14609.8	5965	3061.46	1882.73
EAS	NA18616	54264	14610	6009.56	3097.56	1901.09
EAS	NA18617	54155	14641.5	5998.61	3107.89	1931.75
EAS	NA18618	53982	14499.6	5888.5	2960.28	1771.08
EAS	NA18619	53804	14481.4	5936.38	3059.12	1877.38
EAS	NA18620	52549	14220.1	5822.36	2899.79	1712.49
EAS	NA18621	52521	14138.1	5754.11	2903.16	1748.6
EAS	NA18622	52460	14269.5	5851.7	2920.37	1733.19
EAS	NA18623	52597	14319.7	5884.88	2970.41	1776.21
EAS	NA18624	52495	14263.1	5814.81	2903.07	1729.86
EAS	NA18625	54068	14492.2	5906.04	3033.47	1862.98
EAS	NA18626	54187	14468.7	5785.72	2865.42	1710.32
EAS	NA18627	54131	14601.6	5984.09	3025.66	1820.59
EAS	NA18628	54246	14616.9	5933.85	2945.3	1754.29
EAS	NA18629	52462	14205.4	5757.65	2877.05	1727.73
EAS	NA18630	53918	14547.5	5899.81	2966.97	1789.75
EAS	NA18631	54135	14566.6	6005.43	3077.51	1867.57
EAS	NA18632	52546	14223.6	5772.14	2881.91	1718.82
EAS	NA18633	52610	14221	5776.37	2914.58	1768.83
EAS	NA18634	54066	14576	6012.18	3110.94	1905.46
EAS	NA18635	52623	14212.1	5809	2958.83	1794.58
EAS	NA18636	52619	14159.1	5710.09	2818.94	1667.23
EAS	NA18637	52721	14340.1	5927.26	3042.55	1852.67
EAS	NA18638	52523	14278.3	5864.18	2984.51	1806.72
EAS	NA18639	52159	14124.2	5724.9	2847.39	1692.92
EAS	NA18640	53966	14526.5	6032.92	3167.18	1960.07
EAS	NA18641	54226	14597.1	5947.34	3023.05	1841.13
EAS	NA18642	54051	14518.2	5936.3	3018.17	1823.98
EAS	NA18643	52298	14130.7	5756.27	2901.3	1749.9
EAS	NA18644	54048	14544.7	5913.19	2986.92	1792.11
EAS	NA18645	52315	14190.2	5826.68	2958.3	1787.85
EAS	NA18646	54141	14608.4	5997.98	3038.31	1830.28
EAS	NA18647	52537	14162.3	5803.62	2970.98	1804.51
EAS	NA18648	52405	14183.2	5758.31	2866.24	1705.31
EAS	NA18740	52431	14149.7	5787.11	2967.41	1818.09
EAS	NA18745	52448	14129.2	5765.65	2937.96	1781.43
EAS	NA18747	52441	14231.5	5785.7	2879.41	1716.57
EAS	NA18748	52409	14226.4	5803.24	2964.85	1820.78
EAS	NA18749	52488	14254.7	5812.07	2953.84	1801.11
EAS	NA18757	52267	14140.9	5737.41	2880.1	1733.04
EAS	NA18939	54076	14547.8	5934.78	2994.64	1800.21
EAS	NA18940	52596	14217.4	5819.27	2945.17	1764.84
EAS	NA18941	54145	14533.5	5855.72	2895.29	1714.34
EAS	NA18942	54209	14500.9	5879.73	2918.86	1722.07
EAS	NA18943	52560	14237.3	5872.67	3050.5	1889.19
EAS	NA18944	52345	14240.1	5874.69	3009.36	1829.63
EAS	NA18945	52515	14269.1	5849.07	2987.77	1814.63
EAS	NA18946	54096	14549.9	5883.23	2941.05	1761.56
EAS	NA18947	54125	14510.7	5856.66	2912.17	1729.27
EAS	NA18948	52478	14125.6	5748.07	2907.21	1750.94
EAS	NA18949	54186	14583.6	5965.67	3054.34	1859.62
EAS	NA18950	54488	14656.6	5979.14	3065.78	1884.71
EAS	NA18951	54322	14613	5945.76	2968.7	1766
EAS	NA18952	52415	14194.4	5811.11	2928.08	1757.57
EAS	NA18953	52204	14152	5786.35	2933.77	1774.2
EAS	NA18954	53907	14576.5	5967.17	3044.57	1853.06
EAS	NA18956	54034	14500.8	5900.64	2956.64	1756.39
EAS	NA18957	54078	14541.8	5940.59	3011.25	1820.43
EAS	NA18959	52721	14225.5	5794.19	2899.67	1732.45
EAS	NA18960	52497	14218.6	5795.64	2915.9	1746.73
EAS	NA18961	52397	14239.7	5870.68	3002.06	1829.07
EAS	NA18962	52463	14195.7	5768.59	2911.1	1757.67
EAS	NA18963	54213	14600.7	5981.22	3071.65	1876.01
EAS	NA18964	53982	14546.1	5930.2	3005.45	1815.68
EAS	NA18965	52492	14241.4	5871.6	3007.28	1826.11
EAS	NA18966	52499	14204.7	5748.66	2858.72	1709.58
EAS	NA18967	52447	14258	5795.93	2929.94	1772.08
EAS	NA18968	54250	14554.5	5903.12	3009.82	1834.53
EAS	NA18969	53954	14454.8	5861.23	2960.67	1787.41
EAS	NA18970	52421	14196	5760.06	2887.99	1734.88
EAS	NA18971	52580	14296.2	5879.79	2971.24	1779.58
EAS	NA18972	54038	14642.2	6039.98	3071.62	1845.63
EAS	NA18973	54066	14516.7	5955.63	3051.69	1853.22
EAS	NA18974	52687	14289	5874.87	2974.21	1782.65
EAS	NA18975	54324	14548.1	5892.98	2943.17	1752.38
EAS	NA18976	54321	14651.8	5987.61	3076.56	1890.45
EAS	NA18977	52448	14241.1	5824.59	2932.41	1758.61
EAS	NA18978	54186	14580.9	5982.94	3099.45	1916.68
EAS	NA18979	54206	14601.2	5918.35	2932.92	1733.96
EAS	NA18980	54057	14568.3	5967.54	3038.95	1840.87
EAS	NA18981	54271	14673.2	6035.97	3074.97	1843.1
EAS	NA18982	52506	14237.9	5857.68	2945.12	1758.61
EAS	NA18983	52707	14297.7	5857.4	2937.81	1749.4
EAS	NA18984	52315	14238.5	5813.66	2912.29	1742.34
EAS	NA18985	52398	14162.1	5726.23	2828.22	1670.27
EAS	NA18986	52746	14256.2	5790.77	2895.59	1731.25
EAS	NA18987	54001	14490.1	5848.98	2914.37	1739.15
EAS	NA18988	52764	14271.7	5877.7	2992.78	1811.35
EAS	NA18989	52738	14228	5787.12	2910.26	1746.37
EAS	NA18990	52461	14233	5893.75	3094.15	1931.09
EAS	NA18991	54132	14492.1	5862.28	2910.47	1729.39
EAS	NA18992	53753	14597.8	6062.77	3115.05	1873.32
EAS	NA18993	54140	14643.7	6020.28	3030.1	1799.11
EAS	NA18994	52372	14239.3	5809.4	2903.22	1737.01
EAS	NA18995	52442	14223.4	5828.34	2967.92	1804.45
EAS	NA18997	53972	14491.3	5989.96	3121.69	1929.84
EAS	NA18998	54258	14546.5	5916.99	3006.13	1822.26
EAS	NA18999	54123	14509.6	5945.46	3061.2	1869.5
EAS	NA19000	52627	14259.3	5801.55	2914.91	1753.58
EAS	NA19001	54111	14556.8	5910.47	2957.22	1757.98
EAS	NA19002	54131	14502.1	5897.73	2998.77	1820.8
EAS	NA19003	53878	14502.6	5940.76	3056.68	1874.93
EAS	NA19004	52564	14187.4	5769.31	2846.07	1677.36
EAS	NA19005	52565	14298.8	5872.79	2948.6	1749.74
EAS	NA19006	52536	14109.8	5703.33	2844.72	1703.88
EAS	NA19007	52276	14140.2	5783.21	2937.48	1780.69
EAS	NA19009	52429	14220.7	5857.37	2984.64	1802.87
EAS	NA19010	54285	14530.2	5932.42	3020.22	1830.94
EAS	NA19011	54126	14527.7	5819.02	2869.4	1697.33
EAS	NA19012	52093	14160.9	5750.09	2820.11	1655.68
EAS	NA19054	54225	14568.3	5834.61	2868.4	1705.94
EAS	NA19055	52482	14184.6	5736.29	2818.75	1658.79
EAS	NA19056	52388	14208.3	5818.72	2970.45	1801.05
EAS	NA19057	54178	14646.6	5957.96	2977.48	1768.7
EAS	NA19058	52372	14164.2	5790.03	2915.15	1761.72
EAS	NA19059	54051	14550	5886.45	2941.87	1762.56
EAS	NA19060	52439	14224.8	5777.77	2836.91	1665.67
EAS	NA19062	52454	14274.7	5911.24	3034.56	1832.42
EAS	NA19063	52518	14161.5	5774.87	2913.64	1756.5
EAS	NA19064	54118	14444.5	5743.88	2769.84	1607.02
EAS	NA19065	54265	14597.3	5927.98	2959.78	1763.46
EAS	NA19066	52663	14224.4	5808.7	2951.88	1795.73
EAS	NA19067	52511	14181.6	5799.91	2965.86	1812.24
EAS	NA19068	52651	14193.8	5793.72	2923.13	1755.38
EAS	NA19070	52339	14058.2	5671.54	2831.82	1700.53
EAS	NA19072	52646	14184	5765.72	2924.79	1769.99
EAS	NA19074	54139	14534.4	5895.05	2977.57	1798.94
[truncated: 506 more rows]
